# Supplementary material for: A few Ascomycota taxa dominate soil fungal communities worldwide
Source: Nat Commun. 2019 May 30;10:2369. doi: 10.1038/s41467-019-10373-z (PMC6542806; doi:10.1038/s41467-019-10373-z)
Supplement: Supplementary file 5 — Supplementary Data 1 [file 41467_2019_10373_MOESM5_ESM.xlsx]

## Sheet: Sheet1
OUT_id	Sequence	phylum	class	order	family	genus	Species Hypothesis	RepSeq	Cluster
OTU11	ACGCACATTGCGCCCGCCAGTATTCTGGCGGGCATGCCTGTTCGAGCGTCATTTCAACCATCAAGCCCCCGGCTTGTGTTGGGGACCTGCGGCTGCCGCAGGCCCTGAAAACCAGTGGCGGGCTCGCTAGTCACTCCGAGCGTAGTAATACATCTCGCTCAGGGCGTGCTGCGGGTTCCG	Ascomycota	Sordariomycetes	Sordariales	Chaetomiaceae		SH195295.07FU	NR_137790	Unclassified
OTU1105	ACGCACATTGCGCCCTTTGGTATTCCGAAGGGCATGCCTGTTCGAGCGTCATTATCACCCCTCAAGCCCTGTGCTTGGTGTTGGACGGCTGGTCGAGCGATCGACCCCTCCTAAAGACAATGACGGCGGCCTGTGGTTCCCCCGGTACACTGAGCTTTTAACTGAGCACGTATCGGACAA	Ascomycota	Eurotiomycetes	Chaetothyriales	Herpotrichiellaceae	Cladophialophora	SH213263.07FU	MG101842	Mesic
OTU12	ACGCACATTGCGCCCGCCAGTATTCTGGCGGGCATGCCTGTTCGAGCGTCATTTCAACCCTCAAGCCCTCGGGTTTGGTGTTGGGGATCGGCGAGCCTTTCTGGCAAGCCGGCCCCGAAATCTAGTGGCGGTCTCACTGCAGCCTCCATTGCGTAGTAGCTAACACCTCGCAACTGGAAC	Ascomycota	Sordariomycetes	Hypocreales	Nectriaceae	Fusarium	SH219673.07FU	KY910893	Unclassified
OTU13	ACGCACATTGCGCCCTTTGGTATTCCAAAGGGCATGCCTGTTCGAGCGTCATTTGTACCCTCAAGCTTTGCTTGGTGTTGGGCGTCTTGTCTCCAGTTCGCTGGAGACTCGCCTTAAAGTAATTGGCAGCCGGCCTACTGGTTTCGGAGCGCAGCACAAGTCGCGCTCTCTTCCAGCCAA	Ascomycota	Dothideomycetes	Pleosporales	Pleosporaceae	Alternaria	SH216785.07FU	NR_136053	Drylands
OTU137	ACGCACATTGCGCCCCTTGGTATTCCGAGGGGCATGCCTATTCGAGCGTCATTATCACCCCTCAAGCCTAGCTTGGTGTTGAGACCTGCTGTCAAGGCAGTCTCTAAAATCAGTGGCAGTGCTGTCAGGCTCTAAGCGTAGTAAATTCATCGCTATAGACACCTGGTGGCCACTCGCCA-	Ascomycota	Leotiomycetes	Helotiales	Incertae sedis	Tetracladium	SH204309.07FU	KX343163	Mesic
OTU148	ACGCACATTGCGCCCCTTGGTATTCCATGGGGCATGCCTGTTCGAGCGTCATTTGTACCTTCAAGCTTTGCTTGGTGTTGGGTGTTTGTCCTGAGGGACTCGCCTTAAAGTCATTGGCAGCCAGTGTTTGGTTTTGAAGCGCAGCACAAGTCGCGATTCAAGGCTATACGCCAGCTTCCA	Ascomycota	Dothideomycetes	Pleosporales	Phaeosphaeriaceae	Paraphoma	SH211090.07FU	KY322604	Drylands
OTU15	ACGCACATTGCGCCCGCTGGTATTCCGGCGGGCATGCCTGTTCGAGCGTCATTTCAACCCTCAAGCCCCCGGGTTTGGTGTTGGGGATCGGCTCTGCCCTTCTGGGCGGTGCCGCCCCCGAAATACATTGGCGGTCTCGCTGCAGCCTCCATTGCGTAGTAGCTAACACCTCGCAACTGG	Ascomycota	Sordariomycetes	Hypocreales	Nectriaceae	Fusarium	SH219674.07FU	MG583756	Drylands
OTU1592	ACGCACATTGCGCCCGCCAGTATTCTGGCGGGCATGCCTGTTCGAGCGTCATTTCAACCATCAAGCCCCGGGCTTGTGTTGGGGACCTGCGGCTGCCGCAGACCCCGAAAACCAGTGGCGGGCTCGCTGTCACCCCGAGCGTAGTAGTTTACACCTCGCCCAGGGCGCGACGCGGGTTCC	Ascomycota	Sordariomycetes	Sordariales	Sordariales_fam_Incertae_sedis	Staphylotrichum	SH195322.07FU	NR_137527	Mesic
OTU1655	ACGCACATTGCGCCCTTTGGTATTCCAAAGGGCATGCCTGTTCGAGCGTCATTTGTACCCTCAAGCTTTGCTTGGTGTTGGGCGTCTTTTGTCTCCAGTTCGCTGGAGACTCGCCTTAAAGTCATTGGCAGCCGGCCTACTGGTTTCGGAGCGCAGCACAAGTCGCGCTCTTTGCCAGCC	Ascomycota	Dothideomycetes	Pleosporales	Pleosporaceae	Alternaria	SH216783.07FU	NR_151853	Drylands
OTU166	ACGCACATTGCGCCCGCTAGTATTCTGGCGGGCATGCCTGTCTGAGCGTCATTTCAACCCTCGCCCCCGGCTTTTGCTGGGAGCGGTGTTGGGGATCGGCCGCCCGTCACTGGGAGGCCGGCCCCGAAATAGAGTGGCGACCACGCCGTGTGCTCCTCTGCGTAGTAGTAAATCACCTCG	Ascomycota	Sordariomycetes	Hypocreales	Hypocreales_fam_Incertae_sedis	Acremonium	SH207979.07FU	NR_131260	Unclassified
OTU169	ACGCACATTGCGCCCGCCAGTATTCTGGCGGGCATGCCTGTTCGAGCGTCATTTCAACCATCAAGCCCCCGGCTTGTGTTGGGGACCTGCGGCTGCCCGCAGGCCCTGAAAACCAGTGGCGGTCTCGCGGTCACACCGAGCGTAGTAGCATTATCTCGCTCAGGGCGTGCTGCGGGTTCC	Ascomycota	Sordariomycetes	Sordariales	Chaetomiaceae	unidentified	SH195363.07FU	JX280847	Drylands
OTU17	ACGCACATTGCGCCCACTGGTATTCCGGTGGGCATGCCTGTTCGAGCGTCATTATCCTCCCTCAAACCCCGGGTTTGGTGTTGGACCGAAGTTGTGTGAACAACTGGTCTAAAAGACAATGACGGCGTCCGTGGGACCCTCGGTGCAACGAGCTTTTAGGAGCACGCGCCGAGTTGCAAG	Ascomycota	Eurotiomycetes	Chaetothyriales	Herpotrichiellaceae		SH180464.07FU	MF036003	Forest
OTU174	ACGCACATTGCGCCCACTGGTATTCCGGTGGGCATGCCTGTTCGAGCGTCATTATCCTCCCTCAAACCCCGGGTTTGGTGTTGGACCCAAGTTGTGTGAACAACTGGTCTCAAAGACAATGACGGCGTCCGTGGGACCCTCGGTGCAACGAGCTTTTAGGAGCACGCATCGAGTTGCAAG	Ascomycota	Eurotiomycetes	Chaetothyriales	Trichomeriaceae	Knufia	SH180481.07FU	KX610444	Forest
OTU175	ACGCATATTGCGCCCTTTGGTATTCCGAAGGGCATGCCTGTTCGAGCGTCATTATCACCCCTCAAGCTCCCGCTTGGTGTTGGACCATTTTTTTCGTCGTGGGGCCTTTTCGCCTATCGACGGGTCTCAAAGATAGTGACGGCGTCTCAGAGGGAACCGGTACGAGGAGCTTCTTTCGTT	Ascomycota	Eurotiomycetes	Chaetothyriales	unidentified	unidentified	SH187559.07FU	KY322571	Forest
OTU18	ACGCACCTTGCGCCCTCTGGTATTCCGGAGGGCATGCCTGTTTGAGTGTCATGTAGACTCAATCCCTCGGGTTTCCGAGGAGATTGGACTTGGGTGTTGCCGCTCTGCCGGCTCGCCTTAAAAGACTTAGCGGGATAGCACCGTAGTCGGCGTAATAAGTTTCGTCGGTGAAGGTTGTGA	Basidiomycota	Tremellomycetes	Tremellales	Trimorphomycetaceae	Saitozyma	SH181879.07FU	NR_073213	Mesic
OTU183	ACGCACATTGCGCCCGCCAGTATTCTGGCGGGCATGCCTGTTCGAGCGTCATTTCAACCATCAAGCCCCGGGCTTGTGTTGGGGACCTGCGGCTGCCGCAGGCCCTGAAAAGCAGTGGCGGGCTCGCTGTCACACCGAGCGTAGTAGCATACATCTCGCTCTGGGCGTGCTGCGGGTTCC	Ascomycota	Sordariomycetes	Sordariales	Chaetomiaceae	Chaetomium	SH195293.07FU	NR_151835	Drylands
OTU2	ACGCACATTGCGCCCGCCAGTATTCTGGCGGGCATGCCTGTTCGAGCGTCATTTCAACCCTCAAGCACAGCTTGGTGTTGGGACTCGCGTTAATTCGCGTTCCTCAAATTGATTGGCGGTCACGTCGAGCTTCCATAGCGTAGTAGTAAAACCCTCGTTACTGGTAATCGTCGCGGCCAC	Ascomycota	Sordariomycetes	unidentified	unidentified	unidentified	SH213620.07FU	MF803161	Forest
OTU20	ACGCACATTGCGCCCCTTGGTATTCCATGGGGCATGCCTGTTCGAGCGTCATTTGTACCTTCAAGCTTTGCTTGGTGTTGGGTGTTTGTCTCGCCTCTGCGTGTAGACTCGCCTTAAAACAATTGGCAGCCGGCGTATTGATTTCGGAGCGCAGTACATCTCGCGCTTTGCACTCATAAC	Ascomycota	Dothideomycetes	Pleosporales	Didymellaceae		SH186594.07FU	NR_155476	Drylands
OTU202	ACGCACATTGCGCCCGCCAGTATTCTGGCGGGCATGCCTGTTCGAGCGTCATTTCAACCCTCAAGCCCCCGGGCTTGGTGTTGGGGCTCGGCCCGTCCCTCGTGGCGCGCCGTCCCCGAAATCCAGTGGCGGTCACGCTGTACTCCTCTGCGTAGTAATCCAACCTCGCAACGGGACAAA	Ascomycota	Sordariomycetes	Hypocreales	Nectriaceae	Fusicolla	SH175278.07FU	KX681608	Mesic
OTU206	ACGCACATTGCGCCCTTTGGTATTCCTTAGGGCATGCCTGTTCGAGCGTCATTTAAACCTTCAAGCTAAGCTTGGTGTTGGGTGACTGTCCGCTTCACTGCGGACTCGCCTCAAAATTATTGGCGGCCGGTACATTGGCTTCGAGCGCAGCAGAAACGCGAACTCGGGCCCGTCGTATTG	Ascomycota	Dothideomycetes	Pleosporales	Sporomiaceae		SH184176.07FU	MG550980	Forest
OTU2084	ACGCACATTGCGCCCTTTGGTATTCCGAAGGGCATGCCTGTTCGAGCGTCATTATCACCCCTCAAGCCCCGTGCTTGGTGTTGGACGGCCGGTCGAGCGATCGACCCCTCCGAAAGACAATGACGGCGGCCTGTGGTTCCCCCGGTACACTGAGCTTTTCACCGAGCACGTATCGGACAA	Ascomycota	Eurotiomycetes	Chaetothyriales	Herpotrichiellaceae	Cladophialophora	SH213325.07FU	GU446638	Mesic
OTU212	ACGCACATTGCGCCCTCTGGTATTCCGGGGGGCATGCCTGTTCGAGCGTCATTACAACCCTCAAGCTTTGCTTGGTATTGGACATTGCCAGTTTCTGGCAGGTCTTAAAATCAGTGGCGGTGCCATTTGGCTTCAAGCGTAGTAATTCTTCTCGCTTTGGAGATCCAGGTGGTTACTTGC	Ascomycota	Leotiomycetes	Thelebolales	Thelebolaceae	Thelebolus	SH215928.07FU	MG196315	Unclassified
OTU225	ACGCACATTGCGCCCCATGGTATTCCGTGGGGCATGCCTGTTCGAGCGTCATTTACCCCCTCAAGCTCCGCTTGGTGTTGGGCGTCTGTCCCGCTTCGCGCGCGGACTCGCCCCAAAGGTATTGGCAGCGGTCGTGCCAGCTTCTCGCGCAGCACATTGCGCTTCTCGAGGCACCGGCGG	Ascomycota	Dothideomycetes	Pleosporales	Lentitheciaceae	Darksidea	SH207010.07FU	NR_137959	Drylands
OTU226	ACGCACATTGCGCCCGCCAGTATTCTGGCGGGCATGCCTGTTCGAGCGTCATTTCAACCCTCAAGCCCCCGGGTTTGGTGTTGGGGATCGGGCTGTACTCCAGCCCGGCCCCGAAATCTAGTGGCGGTCTCGCTGCAGCCTCCATTGCGTAGTAGCTAACACCTCGCAACTGGAACGCGG	Ascomycota	Sordariomycetes	Hypocreales	Nectriaceae	Fusarium	SH219675.07FU	MH169559	Drylands
OTU228	ACGCACATTGCGCCCGCCAGCATTCTGGCGGGCATGCCTGTTCGAGCGTCATTTCAACCCTCGAGCCCCCCCGGGGGCCTCGGTGTTGGGGGACGGCACACCAGCCGCCCCCGAAATGCAGTGGCGACCTCGCCGCAGCCTCCCCTGCGTAGTAGCACACACCTCGCACCGGAGCGCGGA	Ascomycota	Sordariomycetes	Hypocreales	Ophiocordycipitaceae	Purpureocillium	SH214855.07FU	NR_111433	Forest
OTU23	ACGCACATTGCGCCCACTGGTATTCCGGTGGGCATGCCTGTTCGAGCGTCATTATCCTCCCTCAAACCCCGGGTTTGGTGTTGGACCCAAGTTGTGTGAACAACTGGTCTCAAAGACAATGACGGCGTCCGTGGGACCCTCGGTGCAACGAGCTTTTAGGAGCACGCGTCGAGTTTCAAG	Ascomycota	Eurotiomycetes	Chaetothyriales	Herpotrichiellaceae	Knufia	SH180475.07FU	GQ272637	Forest
OTU231	ACGCACATTGCGCCCGCCAGTATTCTGGCGGGCATGCCTGTTCGAGCGTCATTTCAACCATCAAGCCCCGGGCTTGTGTTGGGGACCTGCGGCTGCCGCAGGCCCTGAAAACCAGTGGCGGGCTCGCTAGTCACTCCGAGCGTAGTAGTCTACACCTCGCTCAGGGCGTGCTGCGGGTTC	Ascomycota	Sordariomycetes	Sordariales	Chaetomiaceae	Chaetomium	SH629325.07FU	KY775808	Mesic
OTU24	ACGCACATTGCGCCCGCCAGTATTCTGGCGGGCATGCCTGTCCGAGCGTCATTTCAACCCTCGAACCCCTCCGGGGGGTCGGCGTTGGGGATCGGCCCTTTACGGGGCCGGCCCCGAAATACAGTGGCGGTCTCGCCGCAGCCTCTCCTGCGCAGTAGTTTGCACACTCGCATCGGGAGC	Ascomycota	Sordariomycetes	Hypocreales	Hypocreaceae	Trichoderma	SH190868.07FU	NR_154571	Mesic
OTU249	ACGCACATTGCGCCCTATGGTATTCCGTAGGGCATGCCTGTTCGAGCGTCATTCAAACCTTCAAGCTCTGCTTGGTGTTGGGCGTCTGTCCTGCCTCACGGCGCGGACTCGCCTCAAATCTATTGGCGGCCGGCACGTTGGCTTCGAGCGCAGCAGAAACGCGAACTCGGGCCCGACGGA	Ascomycota	Dothideomycetes	Pleosporales	Sporormiaceae	Preussia	SH184180.07FU	GQ203771	Mesic
OTU26	ACGCACATTGCGCCCCCTGGTATTCCGGGGGGCATGCCTGTCCGAGCGTCATTACAACCCTCAAGCTCAGCTTGGTATTGGGCCCCGCCGACCCGGCGGGCCCTAAAGTCAGTGGCGGTGCCGTCCGGCTCCGAGCGTAGTAATTCTTCTCGCTCTGGAGGTCCGGTCGTGTGCTCGC--	Ascomycota	Leotiomycetes	Thelebolales	Pseudeurotiaceae		SH183329.07FU	NR_111197	Mesic
OTU2601	ACGCACATTGCGCCCGCCAGCACTCTGGCGGGCATGCCTGTCCGAGCGTCATTTCAACCCTCGCGCCGTCCCTCCAGGGGGCTCGGCGCGGTGTTGGGGGACACGGCCCCGGCCGCCCCCGAAATGCAGTGGCGACCCCGCCGCGGCCCCTCCAGCGCAGTAAGCACGCTCGCTACGGGA	Ascomycota	Sordariomycetes	Hypocreales	Ophiocordycipitaceae	Hirsutella	SH180906.07FU	KJ524682	Unclassified
OTU27	ACGCACATTGCGCCCCTTGGTATTCCATGGGGCATGCCTGTTCGAGCGTCATTTGTACCCTCAAGCTCTGCTTGGTGTTGGGTGTTTGTCCTCTCCTCTGTGTTTGGACTCGCCTTAAAGCAATTGGCAGCCAGTGTTTTGGTATTGAAGCGCAGCACATTTTGCGATTCTAGCCTGTAA	Ascomycota	Dothideomycetes	Pleosporales	Phaeospheriaceae	Phaeospheria	SH182977.07FU	AF439475	Unclassified
OTU283	ACGCACATTGCGCCCGTCAGTATTCTGGCGGGCATGCCTGTTCGAGCGTCATTACGCCCCTCAAGTCCCCTGTGGACTTGGTGTTGGGGATCGGCGAGGCTGGTTTTCCAGCACAGCCGTCCCTTAAATTAATTGGCGGTCTCGCCGTGGCCCTCCTCTGCGCAGTAGTAAAACACTCGC	Ascomycota	Sordariomycetes	Hypocreales	Clavicipitaceae	Metarhizium		NR_132011	Unclassified
OTU295	ACGCACATTGCGCCCGCTAGTATTCTGGCGGGCATGCCTGTCCGAGCGTCATTTCAACCCTCAAGCCCCCGGGCTTGGTGTTGGGGATCGGCGAGCCTCCGCGCCCGCCGTCCCCTAAATCTAGTGGCGGTCTCGCTGTAGCTTCCTCTGCGTAGTAGCACACCTCGCACTGGGAAACAG	Ascomycota	Sordariomycetes	Hypocreales	Nectriaceae		SH182794.07FU	NR_121498	Forest
OTU3	ACGCACATTGCGGCCATAGGTATTCCTTTGGCCATGCCTGTTCGAGCGTCATTTACACCCTCAAGCCTAGCTTGGTGTTGGGCGTCTGTCCCGCCGTTTTCGCGCGCGGACTCGCCTCAAAGTCATTGGCGGCGGTCGTGCCGGCCCCTCGCGCAGCACATTTGCGCTTCTCGGAGGCCC	Ascomycota	Dothideomycetes	Pleosporales	unidentified	Massarina igniaria	SH181421.07FU	MF169521	Mesic
OTU30	ACGCACATTGCGCCCGCTGGTATTCCGGCGGGCATGCCTGTTCGAGCGTCATTTCAACCCTCAAGCCCCCGGGTTTGGTGTTGGGGATCGGCTCTGCCTTCTGGCGGTGCCGCCCCCGAAATACATTGGCGGTCTCGCTGCAGCCTCCATTGCGTAGTAGCTAACACCTCGCAACTGGAA	Ascomycota	Sordariomycetes	Hypocreales	Nectriaceae	Fusarium	SH219674.07FU	MH032595	Drylands
OTU31	ACGCACATTGCGCCCCCTGGTATTCCGGGGGGCATGCCTGTTCGAGCGTCATTTCACCACTCAAGCCTCGCTTGGTATTGGGCAACGCGGTCCGCCGCGTGCCTCAAATCGTCCGGCTGGGTCTTCTGTCCCCTAAGCGTTGTGGAAACTATTCGCTAAAGGGTGTTCGGGAGGCTACGC	Ascomycota	Dothideomycetes	Capnodiales	Cladosporiaceae	Cladosporium	SH212842.07FU	NR_152286	Drylands
OTU328	ACGCACATTGCGCCCTTTGGTATTCCAAAGGGCATGCCTGTTCGAGCGTCATTTGTACCTTCAAGCTTTGCTTGGTGTTGGGCGTTTTTGTCTCCCTCTTTCTGGGAGACTCGCCTTAAAACGATTGGCAGCCGGCCTACTGGTTTCGGAGCGCAGCACATAATTTGCGCTTTGTATCAG	Ascomycota	Dothideomycetes	Pleosporales	Pleosporaceae	Bipolaris	SH215375.07FU	NR_151855	Unclassified
OTU333	ACGCACATTGCGCCCCTTGGTATTCCGAGGGGCATGCCTGTTCGAGCGTCATTACACCACTCAAGCTATGCTTGGTATTGGGTGCCGTCCTTAGTTGGGCGCGCCTTAAAGACCTCGGCGAGGCCTCACCGGCTTTAGGCGTAGTAGAATTTATTCGAACGTCTGTCAAAGGAGAGGACT	Ascomycota	Dothideomycetes	Dothideales	Aureobasidiaceae	Aureobasidium	SH195802.07FU	MH260442	Forest
OTU354	ACGCACATTGCGCCCGCCAGTATTCTGGCGGGCATGCCTGTCTGAGCGTCATTTCAACCCTCAAGCAACTTCTGCTTGGTGTTGGGGATCGGCCGTCAAACGCCGCCCCCGAAATCTATTGGCGATCTCGCTGTAGCTTCCTATGCGTAGTAGTAACATCTCGCATCTGGAGAGCGGCGC	Ascomycota	Sordariomycetes	Hypocreales			SH205441.07FU	KP216904	Unclassified
OTU36	ACGCACATTGCGCCCTCTGGTATTCCGGGGGGCATGCCTGTTCGAGCGTCATTATAACCACTCAAGCTCTCGCTTGGTATTGGGGTTCGCGGTTTCGCGGCCCCTAAAATCAGTGGCGGTGCCTGTCGGCTCTACGCGTAGTAATACTCCTCGCGATTGAGTCCGGTAGGTCTACTTGC-	Ascomycota	Leotiomycetes	Helotiales	Helotiales_fam_Incertae_sedis	Cadophora	SH186775.07FU	LC374635	Mesic
OTU372	ACGCACATTGCGCCCATTGGTATTCCGATGGGCATGCCTGTTCGAGCGTCATTATCCTCCCTCAAACCTCGTGTTTGGTGTTGGACCGTGTTGGTCGAGCGACCAACTGGTCTCAAAGACAATGACGGCGTCCGTGGGACCCTCGGTGCAACGAGCTTTTAACGAGCACGCGTCGAGTTT	Ascomycota	Eurotiomycetes	Chaetothyriales			SH524252.07FU	HM208734	Mesic
OTU375	ACGCACATTGCGCCCTCTGGTATTCCGGGGGGCATGCCTGTTCGAGCGTCATTATAACCACTCAAGCTCTCGCTTGGTATTGGGGTTCGCGGTCTCGCGGCCCCTAAAATCAGTGGCGGTGCCTGTCGGCTCTACGCGTAGTAATACTCCTCGCGATTGAGTCCGGTAGGTTTACTTGC-	Ascomycota	Leotiomycetes	Helotiales	Helotiales_fam_Incertae_sedis		SH186775.07FU	MH063770	Mesic
OTU378	ACGCACATTGCGCCCTTTGGTATTCCGAAGGGCATGCCTGTTCGAGCGTCATTATCACCCCTCAAGCCCCGTGCTTGGTGTTGGACGGCTTGGTCGCGTCACCGCGACCCCTCCTAAAGACAATGACGGCGGCCTGTGGTTCCCCCGGTACACTGAGCTTTTAACTGAGCACGTATTGGA	Ascomycota	Eurotiomycetes	Chaetothyriales	Herpotrichiellaceae	Cladophialophora	SH497281.07FU	KM056295	Forest
OTU388	ACGCACATTGCGCCCGGCAGTACTCTGCCGGGCATGCCTGTTCGAGCGTCATTTCAACCCTCAAGCCCTGCTTGGTGTTGGGGCCCCACGGCTGCCGTGGGCCCTGAAAGGAAGTGGCGGGCTCGCTACAACTCCGAGCGTAGTAATTCATTATCTCGCTTAGGGCGTTGGGCGGCGCTC	Ascomycota	Sordariomycetes	Coniochaetales	Coniochaetaceae	Coniochaeta	SH191412.07FU	MH019869	Forest
OTU398	ACGCACATTGCGCCCCTTGGTATTCCATGGGGCATGCCTGTTCGAGCGTCATTTGTATCTTCAAGCTTTGCTTGGTGTTGGGTGTTTGTCCTGCTCTATGCGTGGACTCGCCTTAAATCAATTGGCAGCCGGTAATCTGGTGTTAAGAGCGCAGCACATTGTGCGCTCCTCGCTGTGTAT	Ascomycota	Dothideomycetes	Pleosporales	unidentified	unidentified	SH196052.07FU	KY228832	Unclassified
OTU4	ACGCACATTGCGCCCTTTGGTATTCCAAAGGGCATGCCTGTTCGAGCGTCATTTGTACCCTCAAGCTTTGCTTGGTGTTGGGCGTCTTGTCTCCAGTCCGCTGGAGACTCGCCTTAAAGTCATTGGCAGCCGGCCTACTGGTTTCGGAGCGCAGCACAAGTCGCACTCTTTTCCAGCCAA	Ascomycota	Dothideomycetes	Pleosporales	Pleosporaceae	Alternaria	SH216786.07FU	NR_135961	Drylands
OTU40	ACGCACATTGCGCCCCTTGGTATTCCATGGGGCATGCCTGTTCGAGCGTCATTTGTACCTTCAAGCTCTGCTTGGTGTTGGGTGTTTGTCTCGCCTCTGCGTGTAGACTCGCCTTAAAACAATTGGCAGCCGGCGTATTGATTTCGGAGCGCAGTACATCTCGCGCTTTGCACTCATAAC	Ascomycota	Dothideomycetes	Pleosporales	Didymellaceae	Didymosphaeria	SH207241.07FU	NR_135985	Unclassified
OTU41	ACGCACATTGCGCCCGCCAGTATTCTGGCGGGCATGCCTGTTCGAGCGTCATTACAACCCTCAGGCCCCCGGGCCTGGCGTTGGGGATCGGCGGAAGCCCCCTGCGGGCACAACGCCGTCCCCCAAATACAGTGGCGGTCCCGCCGCAGCTTCCATTGCGTAGTAGCTAACACCTCGCAA	Ascomycota	Sordariomycetes	Hypocreales	Nectriaceae	Fusarium		MH266067	Mesic
OTU425	ACGCACATTGCGCCCCTTGGTATTCCATGGGGCATGCCTGTTCGAGCGTCATTTGTACCCTCAAGCTTTGCTTGGTGATGGGTGTTTGTTCCGCTGCAACGCGTGAACTCGCCTCAAATCAATTGGCAGCCGGCAATCTGGTGTTGGAGCGCAGCACATTTTGCGCTCTTCGCTGTGGAT	Ascomycota	Dothideomycetes	Pleosporales	Pleosporaceae	Pyrenochaeta	SH196050.07FU	KY322619	Mesic
OTU43	ACGCACATTGCGCCCGCCAGTATTCTGGCGGGCATGCCTGTTCGAGCGTCATTACAACCCTCAGGCCCCCGGGCCTGGCGTTGGGGATCGGCGGAAGCCCCCTGTGGGCACACGCCGTCCCTCAAATACAGTGGCGGTCCCGCCGCAGCTTCCATTGCGTAGTAGCTAACACCTCGCAAC	Ascomycota	Sordariomycetes	Hypocreales	Nectriaceae	Fusarium		NR_154227	Mesic
OTU454	ACGCACATTGCGCCCGCCAGTATTCTGGCGGGCATGCCTGTCTGAGCGTCATTTCAACCCTCATGCCCCTAGGGCGTGGTGTTGGGGATCGGCCAAAGCCCGCGAGGGACGGCCGGCCCCTAAATCTAGTGGCGGACCCGTCGTGGCCTCCTCTGCGAAGTAGTGATATTCCGCATCGGA	Ascomycota	Sordariomycetes	Hypocreales	Bionectriaceae	Clonostachys	SH182678.07FU	NR_119651	Unclassified
OTU47	ACGCACATTGCGCCCTTCGGTATTCCGTTGGGCATGCCTGTTCGAGCGTCATTTAATCATTCAAGCTCTGCTTGGTGTTGGGTGTTTGTTCCGCCTCAGCGCGTGGACTCGCCTTAAATTCATTGGCAGCCGGTATGTTGGCTTCGTGCGCAGCACATTGCGTCGCGATTCTGGCAGGCC	Ascomycota	Sordariomycetes	Sordariales	Chaetomiaceae	Trichocladium	SH198656.07FU	NR_155696	Mesic
OTU473	ACGCACATTGCGCCCCTTGGTATTCCGAGGGGCATGCCTATTCGAGCGTCATTATCACCCCTCAAGCCTAGCTTGGTGTTGAGACCTGCTGTCAAGGCAGTCTCTAAAATCAGTGGCAGTGCTGTCAGGCTCTAAGCGTAGTAAATTCATCGCTATAGGGTCCTGGTGGATACTCGTCA-	Ascomycota	Leotiomycetes	Helotiales	Incertae sedis	Tetracladium	SH211298.07FU	KP714708	Mesic
OTU477	ACGCACCTTGCGCCCTCTGGTATTCCGGAGGGCATGCCTGTTTGAGTGTCATGAACACCTCACCCCCTCGGGTTTCCGATTGGGTGGATTTGGGTGCTGCCAGTTACATGGCTCGCCTTAAACGCATTAGCGGTTGTTGACGTAATAAGTTTCGTCTTGTCGACCGCTTCTAATCTCCTT	Basidiomycota	Tremellomycetes	Tremellales	Bulleribasidiaceae	Vishniacozyma	SH203801.07FU	KF981862	Drylands
OTU478	ACGCACATTGCGCCCGCTAGTATTCTGGCGGGCATGCCTGTTCGAGCGTCATTTCAACCATCAAGCCCCTGTGCTTGTGTTGGAGCCCTGCGGCTGCCGCAGGCTCCCAAACCCAGTGGCGGGCTCGTCGTCGTACCGAGTGCAGTAAATTTACCACGCTCAGGGCACGCGACGGGTGAC	Ascomycota	Sordariomycetes	Sordariales	Lasiosphaeriaceae	Podospora	SH201183.07FU	HG971763	Forest
OTU50	ACGCACATTGCGCCCCTTGGTATTCCATGGGGCATGCCTGTTCGAGCGTCATTTGTACCTTCAAGCTCTGCTTGGTGTTGGGTGTTTGTCTCGCCTCTGCGTGTAGACTCGCCTCAAAACAATTGGCAGCCGGCGTATTGATTTCGGAGCGCAGTACATCTCGCGCTTTGCACTCAGAAC	Ascomycota	Dothideomycetes	Pleosporales	Didymellaceae		SH186594.07FU	NR_135963	Forest
OTU53	ACGCACATTGCACTCCTTGGTATTCCGAGGAGTATGCCTGTTTCAGTATCATGAGCACTCTCACACCTAACCTTTGGGTTTATGGCGTGGAATTGGAATGCGCCGACTGTCATGGTTGGCCCTTCTAAAATGTAGTTCTTGGCTGTCACCTAATACAGCAGTTTGGCCTAATAGTTTTGG	Mucoromycota	Umbelopsidomycetes	Umbelopsidales	Umbelopsidaceae	Umbelopsis	SH196089.07FU	NR_111664	Mesic
OTU538	ACGCACATTGCGCCCGCCAGTATTCTGGCGGGCATGCCTGTTCGAGCGTCATTACAACCCTCAGGCCCCCGGGCCTGGCGTTGGGGATCGGCGGAGCCCCCCGTGGGCACACGCCGTCCCCCAAATGCAGTGGCGGTCCCGCCGCAGCTTCCATCGCGTAGTAGCTAACACCTCGCGACT	Ascomycota	Sordariomycetes	Hypocreales	Nectriaceae	Fusarium	SH205225.07FU	MH063791	Mesic
OTU57	ACGCACATTGCGCCCCTTGGTTATTCCGAAGGGCATGCCTGTTCGAGCGTCATTATCACCCCTCAAGCCCTGGCTTGGTGTTGGACTTTAGTTATAGCTTTGCCTATCAACTGGTCTCAAAGATAGTGACGGCGCCCCAGAGGGAACCGGGTACGAGGAGCTTTTTACTAAGCATGTATC	Ascomycota	Eurotiomycetes	Chaetothyriales	Herpotrichiellaceae	Cladophialophora	SH200238.07FU	AB986416	Mesic
OTU587	ACGCATATTGCGCCCTTTGGTATTCCGAAGGGTATGCCTGTTCGAGCGTCATTATCACAATATCAAGCTTGGCTTGTTGTTGGGCCCTTTGTCACCTGGTGACAGGTCCAAAAGACAATAACCGGTGTCATACAGACTCTATATGCAACGAGCTTATAACAGCACGCATCTGGTGGTCGT	Ascomycota	Eurotiomycetes	Chaetothyriales	Herpotrichiellaceae	unidentified	SH021609.07FU	JQ272346	Mesic
OTU588	ACGCACATTGCGCCCGCCAGTATTCTGGCGGGCATGCCTGTTCGAGCGTCATTTCAACCATCAAGCCCCCGGCTTGTGTTGGGGACCTGCGGCTGCCGCAGGCCCTGAAAACCAGTGGCGGGCTCGCTGTCACCCCGAGCGTAGTAGTTACATCTCGCTCTGGGAGTGCTGCGGGTTCCG	Ascomycota	Sordariomycetes	Sordariales	Chaetomiaceae	Humicola	SH195345.07FU	KX976675	Mesic
OTU59	ACGCACATTGCGCCCCCTGGTATTCCGGGGGGCATGCCTGTCCGAGCGTCATTACAACCCTCAAGCTCTGCTTGGTGTTGGGCCCCGCCGCCCCGGCGGGCCCTAAAGTCAGTGGCGGTGCCATCCGGCTCCGAGCGTAGTAATTCTTCTCGCTCTGGAGGTCCGGTTGTGTGCTTGC--	Ascomycota	Dothideomycetes	Incertae sedis	Pseudeurotiaceae	Pseudogymnoascus	SH183329.07FU	NR_137875	Unclassified
OTU593	ACGCACATTGCGCCCCTTGGTATTCCGAGGGGCATGCCTGTTCGAGCGTCATTACACCACTCAAGCTATGCTTGGTATTGGGCGTCGTCCTTAGTTGGGCGCGCCTTAAAGACCTCGGCGAGGCCACTCCGGCTTTAGGCGTAGTAGAATTTATTCGAACGTCTGTCAAAGGAGAGGAAC	Ascomycota	Dothideomycetes	Dothideales	Pleosporaceae	Aureobasidium	SH195774.07FU	NR_144909	Unclassified
OTU6	ACGCACATTGCGCCCTTTGGTATTCCAAAGGGCATGCCTGTTCGAGCGTCATTTGTACCCTCAAGCTTTGCTTGGTGTTGGGCGTCTTGTCTCTAGCTTTGCTGGAGACTCGCCTTAAAGTAATTGGCAGCCGGCCTACTGGTTTCGGAGCGCAGCACAAGTCGCACTCTCTATCAGCAA	Ascomycota	Dothideomycetes	Pleosporales	Pleosporaceae	Alternaria	SH215493.07FU	NR_136120	Forest
OTU62	ACGCACATTGCGCCCGCCAGTATTCTGGCGGGCATGCCTGTTCGAGCGTCATTTCAACCCTCAAGCTCTGCTTGGCGTTGGGGATCGGCAGCCCGGCTTCGCGCCGCGCCGTCCCCCAAATACAGTGGCGGTCACGCTGCAGCTTCCTTTGCGTAGTAGCACACCTCGCACCGGAGAGCA	Ascomycota	Sordariomycetes	Hypocreales	Nectriaceae	Mariannaea	SH217623.07FU	KY320619	Mesic
OTU63	ACGCACATTGCGCCCGCCAGTACTCTGGCGGGCATGCCTGTTCGAGCGTCATTTCAACCCTCAAGCCCTGCTTGGTGTTGGGGCCCTACGGCTGCCGTAGGCCCTGAAAGGAAGTGGCGGGCTCGCTACAACTCCGAGCGTAGTAGAATCCTATCTCGCTAGGGAGGTGCGGCGTGCTCC	Ascomycota	Sordariomycetes	Sordariales	Sordariaceae	Coniochaeta	SH191373.07FU	HQ115712	Unclassified
OTU630	ACGCACATTGCGCCCGCCAGTATTCTGGCGGGCATGCCTGTTCGAGCGTCATTTCAACCCTCAAGCCCCCGGGCTTGGTGTTGGAGATCGGCGTGCCCCCCGGGGCGCGCCGGCTCCCAAATATAGTGGCGGTCTCGCTGTAGCTTCCTCTGCGTAGTAGCACACCTCGCACTGGAAAAC	Ascomycota	Sordariomycetes	Hypocreales	Nectriaceae	Ilyonectria	SH202967.07FU	KU838655	Mesic
OTU674	ACGCACATTGCGCCCTTTGGTATTCCGAAGGGCATGCCTGTTCGAGCGTCATTATCACCCCTCAAGCCCCTGGCTTGGTGTTGGACGGTTTGGTGGAGGTCCCCTCGGGGGCTCCTGCCCCTCCCAAAGACAATGACGGCGGCCTCGTTGGACCCCCGGTACACTGAGTTCTTCACGGGA	Ascomycota	Eurotiomycetes	Chaetothyriales	Herpotrichiellaceae	Exophiala	SH197643.07FU	JF747101	Mesic
OTU7	ACGCACATTGCGCCCGCCAGTATTCTGGCGGGCATGCCTGTTCGAGCGTCATTTCAACCCTCAAGCTCAGCTTGGTGTTGGGACTCGCGGTAACCCGCGTTCCCCAAATCGATTGGCGGTCACGTCGAGCTTCCATAGCGTAGTAATCATACACCTCGTTACTGGTAATCGTCGCGGCCA	Ascomycota	Sordariomycetes	Hypocreales	Nectriaceae	Fusarium		MH266073	Forest
OTU767	ACGCACATTGCGCCCCTTGGTATTCCATGGGGCATGCCTGTTCGAGCGTCATCTACACCCTCAAGCTCTGCTTGGTGTTGGGCGTCTGTCCCGCCTCTGCGCGCGGACTCGCCCCAAATTCATTGGCAGCGGTCCTTGCCTCCTCTCGCGCAGCACATTGCGCTTCTCGAGGTGCGCGGC	Ascomycota	Dothideomycetes	Pleosporales	Didymosphaeriaceae		SH186928.07FU	NR_154308	Forest
OTU8	ACGCACATTGCGCCCCTTGGTATTCCATGGGGCATGCCTGTTCGAGCGTCATTTGTACCTTCAAGCTTTGCTTGGTGTTGGGTGTTTGTCTCGCCTCTGCGTGTAGACTCGCCTCAAAACAATTGGCAGCCGGCGTATTGATTTCGGAGCGCAGTACATCTCGCGCTTTGCACTCATAAC	Ascomycota	Dothideomycetes	Pleosporales	Didymellaceae		SH186594.07FU	NR_136002	Drylands
OTU80	ACGCACATTGCGCCCTTTGGTATTCCGAAGGGCATGCCTGTTCGAGCGTCATTATCACCCCTCAAGCCCTCGGCTTGGTGTTGGACGGTTTGGTGGAGGCCCCCTCGGGGGCTCCTGCCCCTCCCAAAGACAATGACGGCGGCCTCGTTGGACCCCCGGTACACTGAGTTCTTCACGGGA	Ascomycota	Eurotiomycetes	Chaetothyriales	Herpotrichiellaceae	Exophiala	SH197643.07FU	KU839191	Mesic
OTU81	ACGCACATTGCGCCCCTTGGTATTCCGAGGGGCATGCCCGTTCGAGCGTCATTATAACCCCTCAAGCCTAGCTTGGTGTTGGGGCCTGCTGTTACCGGCAGCCCTTAAAATCAGTGGCGGTGCCATCTGGCTCTAAGCGTAGTAATACTTCTCGCTACAGGGTCCCGGTGGATGCTTGCC	Ascomycota	Leotiomycetes	Helotiales	Helotiales_fam_Incertae_sedis	Leohumicola	SH201606.07FU	NR_121307	Mesic
OTU822	ACGCACATTGCGCCCCCTGGTATTCCGGGGGGCATGCCTGTCCGAGCGTCATTGCTGCCCTCAAGCCCGGCTTGTGTGTTGGGTCTCGTCCCCCTTCCCGGGGGGACGGGCCCGAAAGGCAGCGGCGGCACCGCGTCCGGTCCTCGAGCGTATGGGGCTTTGTCACCCGCTCTGTAGGCC	Ascomycota	Eurotiomycetes	Eurotiales	Aspergillaceae	Penicillium	SH207149.07FU	NR_138358	Forest
OTU83	ACGCACATTGCGCCCGCCAGTATTCTGGCGGGCATGCCTGTTCGAGCGTCATTTCAACCATCAAGCCCCGGGCTTGTGTTGGGGACCTGCGGCTGCCGCAGGCCCTGAAATGCAGTGGCGGGCTCGCTGTCACTCCGAGCGTAGTAGTTACATCTCGCTCTGGGCGTGCTGCGGGTTCCG	Ascomycota	Sordariomycetes	Sordariales	Chaetomiaceae	Chaetomium	SH195294.07FU	MG098702	Forest
OTU86	ACGCACATTGCGCCCCCTGGCATTCCGGGGGGCATGCCTGTCCGAGCGTCATTTCTGCCCTCAAGCACGGCTTGTGTGTTGGGTGTGGTCCCCCCGGGGACCTGCCCGAAAGGCAGCGGCGACGTCCGTCTGGTCCTCGAGCGTATGGGGCTCTGTCACTCGCTCGGGAAGGACCTGCGG	Ascomycota	Eurotiomycetes	Eurotiales	Trichocomaceae	Talaromyces	SH209380.07FU	NR_153228	Unclassified
OTU89	ACGCACATTGCGCCCGCCAGTATTCTGGCGGGCATGCCTGTTCGAGCGTCATTTCAACCATCAAGCCCCCGGGCTTGTGTTGGGGACCTGCGGCTGCCGCAGGCCCTGAAAAGCAGTGGCGGGCTCGCTGTCACACCGAGCGTAGTAGATTTTATCTCGCTCTGGGCGTGCTGCGGGTTC	Ascomycota	Sordariomycetes	Sordariales	Chaetomiaceae	Chaetomium	SH195329.07FU	NR_145148	Drylands
OTU894	ACGCACATTGCGCCCTTTGGTATTCCAAAGGGCATGCCTGTTCGAGCGTCATTTGTACCCTCAAGCTTTGCTTGGTGTTGGGCGTTTTTTGTCTTTGGTTGCCAAAGACTCGCCTTAAAACGATTGGCAGCCGGCCTCCTGGTTTCGCAGCGCAGCACATTTTTGCGCTTGCAATCAGCA	Ascomycota	Dothideomycetes	Pleosporales	Pleosporaceae	Curvularia	SH187566.07FU	MH003886	Unclassified
OTU9	ACGCACATTGCGCCCCCTGGTATTCCGGGGGGCATGCCTGTTCGAGCGTCATTTCACCACTCAAGCCTCGCTTGGTATTGGGCAACGCGGTCCGCCGCGTGCCTCAAATCGACCGGCTGGGTCTTCTGTCCCCTAAGCGTTGTGGAAACTATTCGCTAAAGGGTGTTCGGGAGGCTACGC	Ascomycota	Dothideomycetes	Capnodiales	Cladosporiaceae	Cladosporium	SH212842.07FU	NR_152308	Drylands
OTU934	ACGCACATTGCGCCCGCTAGTATTCTGGCGGGCATGCCTGTTCGAGCGTCATTTCAACCATCAAGCGCCTGCGCTTGTGTTGGAGCCCTGCGGCTGCCGCAGGCTCCCAAACCCAGTGGCGGGCTCGTCGTCGTACCGAGTGCAGTAAATTTACCACGCTCAGGGCACGCGACGGGTGAC	Ascomycota	Sordariomycetes	Sordariales	Lasiosphaeriaceae	unidentified	SH533837.07FU	KF5278212	Drylands
OTU96	ACGCACATTGCGCCCGCCAGTATTCTGGCGGGCATGCCTGTCCGAGCGTCATTTCAACCCTCGAACCCCTCCGGGGGGTCGGCGTTGGGGATCGGGAACCCCTAAGACGGGATCCCGGCCCCGAAATACAGTGGCGGTCTCGCCGCAGCCTCTCCTGCGCAGTAGTTTGCACAACTCGCA	Ascomycota	Sordariomycetes	Hypocreales	Hypocreaceae	Trichoderma	SH181342.07FU	NR_137308	Unclassified
OTU99	ACGCACATTGCGCCCCCTGGTATTCCGGGGGGCATGCCTGTCCGAGCGTCATTACAACCCTCAAGCTCAGCTTGGTGTTGGGCCCCGCCGCCCCGGCGGGCCCTAAAGTCAGTGGCGGTGCCGTCCGGCTCCGAGCGTAGTAATTCTTCTCGCTCTGGAGGTCCGGTCGTGTGCTCGC--	Ascomycota	Leotiomycetes	Thelebolales	Pseudeurotiaceae		SH183329.07FU	MG813417	Drylands
