# Supplementary material for: A few Ascomycota taxa dominate soil fungal communities worldwide
Source: Nat Commun. 2019 May 30;10:2369. doi: 10.1038/s41467-019-10373-z (PMC6542806; doi:10.1038/s41467-019-10373-z)
Supplement: Supplementary file 6 — Supplementary Data 2 [file 41467_2019_10373_MOESM6_ESM.xlsx]

## Sheet: Sheet1
Genome	Reference
Bjerkandera adusta v1.0:	Binder M, Justo A, Riley R, Salamov A, Lopez-Giraldez F, Sjokvist E, Copeland A, Foster B, Sun H, Larsson E, Larsson KH, Townsend J, Grigoriev IV, Hibbett DS Phylogenetic and phylogenomic overview of the Polyporales. Mycologia. 2013 Nov-Dec;105(6):1350-73. doi: 10.3852/13-003. Epub 2013 Aug 11.
Coniophoa loivacea MUCL 20566 v1.0:	Castanera R, Perez G, Lopez-Varas L, Amselem J, LaButti K, Singan V, Lipzen A, Haridas S, Barry K, Grigoriev IV, Pisabarro AG, Ramirez L Comparative genomics of Coniophora olivacea reveals different patterns of genome expansion in Boletales. BMC Genomics. 2017 Nov 16;18(1):883. doi: 10.1186/s12864-017-4243-z.
Leucoagaricus gongylophorus Ac12 v1.0:	Aylward FO, Burnum-Johnson KE, Tringe SG, Teiling C, Tremmel DM, Moeller JA, Scott JJ, Barry KW, Piehowski PD, Nicora CD, Malfatti SA, Monroe ME, Purvine SO, Goodwin LA, Smith RD, Weinstock GM, Gerardo NM, Suen G, Lipton MS, Currie CR Leucoagaricus gongylophorus produces diverse enzymes for the degradation of recalcitrant plant polymers in leaf-cutter ant fungus gardens. Appl Environ Microbiol. 2…
Phanerochaete carnosa HHB-10118-Sp v1.0:	Suzuki H, MacDonald J, Syed K, Salamov A, Hori C, Aerts A, Henrissat B, Wiebenga A, VanKuyk PA, Barry K, Lindquist E, LaButti K, Lapidus A, Lucas S, Coutinho P, Gong Y, Samejima M, Mahadevan R, Abou-Zaid M, de Vries RP, Igarashi K, Yadav JS, Grigoriev IV, Master ER Comparative genomics of the white-rot fungi, Phanerochaete carnosa and P. chrysosporium, to elucidate the genetic basis of the distin…
Phanerochaete chrysosporium RP-78 v2.2:	Ohm RA, Riley R, Salamov A, Min B, Choi IG, Grigoriev IV Genomics of wood-degrading fungi. Fungal Genet Biol. 2014 Nov;72:82-90. doi: 10.1016/j.fgb.2014.05.001. Epub 2014 May 20.
Psilocybe cubensis v1.0:	Fricke J, Blei F, Hoffmeister D Enzymatic Synthesis of Psilocybin. Angew Chem Int Ed Engl. 2017 Sep 25;56(40):12352-12355. doi: 10.1002/anie.201705489. Epub 2017 Aug 25.
Rhodosporidium toruloides IFO0559_1 v1.0:	Zhang S, Skerker JM, Rutter CD, Maurer MJ, Arkin AP, Rao CV Engineering Rhodosporidium toruloides for increased lipid production. Biotechnol Bioeng. 2016 May;113(5):1056-66. doi: 10.1002/bit.25864. Epub 2015 Nov 10.
Peniophora sp. v1.0:	Nagy LG, Riley R, Tritt A, Adam C, Daum C, Floudas D, Sun H, Yadav JS, Pangilinan J, Larsson KH, Matsuura K, Barry K, Labutti K, Kuo R, Ohm RA, Bhattacharya SS, Shirouzu T, Yoshinaga Y, Martin FM, Grigoriev IV, Hibbett DS Comparative Genomics of Early-Diverging Mushroom-Forming Fungi Provides Insights into the Origins of Lignocellulose Decay Capabilities. Mol Biol Evol. 2016 Apr;33(4):959-70. doi…
Serpula himantioides (S. lacrymans var shastensis) MUCL38935 v1.0:	Balasundaram SV, Hess J, Durling MB, Moody SC, Thorbek L, Progida C, LaButti K, Aerts A, Barry K, Grigoriev IV, Boddy L, Hogberg N, Kauserud H, Eastwood DC, Skrede I The fungus that came in from the cold: dry rot's pre-adapted ability to invade buildings. ISME J. 2018 Mar;12(3):791-801. doi: 10.1038/s41396-017-0006-8. Epub 2018 Jan 5.
Alternaria alternata SRC1lrK2f v1.0;	Zeiner CA, Purvine SO, Zink EM, Pasa-Tolic L, Chaput DL, Haridas S, Wu S, LaButti K, Grigoriev IV, Henrissat B, Santelli CM, Hansel CM Comparative Analysis of Secretome Profiles of Manganese(II)-Oxidizing Ascomycete Fungi. PLoS One. 2016 Jul 19;11(7):e0157844. doi: 10.1371/journal.pone.0157844. eCollection 2016.
Aspergillus campestris IBT 28561 v1.0;	Kjaerbolling I, Vesth TC, Frisvad JC, Nybo JL, Theobald S, Kuo A, Bowyer P, Matsuda Y, Mondo S, Lyhne EK, Kogle ME, Clum A, Lipzen A, Salamov A, Ngan CY, Daum C, Chiniquy J, Barry K, LaButti K, Haridas S, Simmons BA, Magnuson JK, Mortensen UH, Larsen TO, Grigoriev IV, Baker SE, Andersen MR Linking secondary metabolites to gene clusters through genome sequencing of six diverse Aspergillus species.…
Capronia semiimmersa CBS27337;	Teixeira MM, Moreno LF, Stielow BJ, Muszewska A, Hainaut M, Gonzaga L, Abouelleil A, Patane JS, Priest M, Souza R, Young S, Ferreira KS, Zeng Q, da Cunha MM, Gladki A, Barker B, Vicente VA, de Souza EM, Almeida S, Henrissat B, Vasconcelos AT, Deng S, Voglmayr H, Moussa TA, Gorbushina A, Felipe MS, Cuomo CA, de Hoog GS Exploring the genomic diversity of black yeasts and relatives (Chaetothyriales,…
Chaetomium globosum v1.0;	Berka RM, Grigoriev IV, Otillar R, Salamov A, Grimwood J, Reid I, Ishmael N, John T, Darmond C, Moisan MC, Henrissat B, Coutinho PM, Lombard V, Natvig DO, Lindquist E, Schmutz J, Lucas S, Harris P, Powlowski J, Bellemare A, Taylor D, Butler G, de Vries RP, Allijn IE, van den Brink J, Ushinsky S, Storms R, Powell AJ, Paulsen IT, Elbourne LD, Baker SE, Magnuson J, Laboissiere S, Clutterbuck AJ, Mar…
Cladosporium sphaerospermum UM843;	Ng KP, Yew SM, Chan CL, Soo-Hoo TS, Na SL, Hassan H, Ngeow YF, Hoh CC, Lee KW, Yee WY Sequencing of Cladosporium sphaerospermum, a Dematiaceous fungus isolated from blood culture. Eukaryot Cell. 2012 May;11(5):705-6. doi: 10.1128/EC.00081-12.
Cochliobolus sativus ND90Pr v1.0;	Ohm RA, Feau N, Henrissat B, Schoch CL, Horwitz BA, Barry KW, Condon BJ, Copeland AC, Dhillon B, Glaser F, Hesse CN, Kosti I, LaButti K, Lindquist EA, Lucas S, Salamov AA, Bradshaw RE, Ciuffetti L, Hamelin RC, Kema GH, Lawrence C, Scott JA, Spatafora JW, Turgeon BG, de Wit PJ, Zhong S, Goodwin SB, Grigoriev IV Diverse lifestyles and strategies of plant pathogenesis encoded in the genomes of eight…
	Condon BJ, Leng Y, Wu D, Bushley KE, Ohm RA, Otillar R, Martin J, Schackwitz W, Grimwood J, MohdZainudin N, Xue C, Wang R, Manning VA, Dhillon B, Tu ZJ, Steffenson BJ, Salamov A, Sun H, Lowry S, LaButti K, Han J, Copeland A, Lindquist E, Barry K, Schmutz J, Baker SE, Ciuffetti LM, Grigoriev IV, Zhong S, Turgeon BG Comparative genome structure, secondary metabolite, and effector coding capacity ac…
Exophiala aquamarina CBS 119918;	Teixeira MM, Moreno LF, Stielow BJ, Muszewska A, Hainaut M, Gonzaga L, Abouelleil A, Patane JS, Priest M, Souza R, Young S, Ferreira KS, Zeng Q, da Cunha MM, Gladki A, Barker B, Vicente VA, de Souza EM, Almeida S, Henrissat B, Vasconcelos AT, Deng S, Voglmayr H, Moussa TA, Gorbushina A, Felipe MS, Cuomo CA, de Hoog GS Exploring the genomic diversity of black yeasts and relatives (Chaetothyriales,…
Exophiala xenobiotica CBS 118157;	Teixeira MM, Moreno LF, Stielow BJ, Muszewska A, Hainaut M, Gonzaga L, Abouelleil A, Patane JS, Priest M, Souza R, Young S, Ferreira KS, Zeng Q, da Cunha MM, Gladki A, Barker B, Vicente VA, de Souza EM, Almeida S, Henrissat B, Vasconcelos AT, Deng S, Voglmayr H, Moussa TA, Gorbushina A, Felipe MS, Cuomo CA, de Hoog GS Exploring the genomic diversity of black yeasts and relatives (Chaetothyriales,…
Fusarium graminearum v1.0;	Cuomo CA, Guldener U, Xu JR, Trail F, Turgeon BG, Di Pietro A, Walton JD, Ma LJ, Baker SE, Rep M, Adam G, Antoniw J, Baldwin T, Calvo S, Chang YL, Decaprio D, Gale LR, Gnerre S, Goswami RS, Hammond-Kosack K, Harris LJ, Hilburn K, Kennell JC, Kroken S, Magnuson JK, Mannhaupt G, Mauceli E, Mewes HW, Mitterbauer R, Muehlbauer G, Munsterkotter M, Nelson D, O'donnell K, Ouellet T, Qi W, Quesneville H,…
Fusarium oxysporum f. sp. lycopersici 4287 v2:	Ma LJ, van der Does HC, Borkovich KA, Coleman JJ, Daboussi MJ, Di Pietro A, Dufresne M, Freitag M, Grabherr M, Henrissat B, Houterman PM, Kang S, Shim WB, Woloshuk C, Xie X, Xu JR, Antoniw J, Baker SE, Bluhm BH, Breakspear A, Brown DW, Butchko RA, Chapman S, Coulson R, Coutinho PM, Danchin EG, Diener A, Gale LR, Gardiner DM, Goff S, Hammond-Kosack KE, Hilburn K, Hua-Van A, Jonkers W, Kazan K, Kod…
Pseudogymnoascus destructans 20631-21:	Drees KP, Palmer JM, Sebra R, Lorch JM, Chen C, Wu CC, Bok JW, Keller NP, Blehert DS, Cuomo CA, Lindner DL, Foster JT Use of Multiple Sequencing Technologies To Produce a High-Quality Genome of the Fungus Pseudogymnoascus destructans, the Causative Agent of Bat White-Nose Syndrome. Genome Announc. 2016 Jun 30;4(3). pii: 4/3/e00445-16. doi: 10.1128/genomeA.00445-16.
Stagonospora nodrum SN15 v2.0:	Hane JK, Lowe RG, Solomon PS, Tan KC, Schoch CL, Spatafora JW, Crous PW, Kodira C, Birren BW, Galagan JE, Torriani SF, McDonald BA, Oliver RP Dothideomycete plant interactions illuminated by genome sequencing and EST analysis of the wheat pathogen Stagonospora nodorum. Plant Cell. 2007 Nov;19(11):3347-68. doi: 10.1105/tpc.107.052829. Epub 2007 Nov 16.
Uncinocarpus reesii UAMH 1704 v1;	Sharpton TJ, Stajich JE, Rounsley SD, Gardner MJ, Wortman JR, Jordar VS, Maiti R, Kodira CD, Neafsey DE, Zeng Q, Hung CY, McMahan C, Muszewska A, Grynberg M, Mandel MA, Kellner EM, Barker BM, Galgiani JN, Orbach MJ, Kirkland TN, Cole GT, Henn MR, Birren BW, Taylor JW
	Comparative genomic analyses of the human fungal pathogens Coccidioides and their relatives.
	Genome Res. 2009 Oct;19(10):1722-31. doi: 10.1101/gr.087551.108. Epub 2009 Aug 28.
Byssochlamys spectabilis No. 5 v1:	Oka T, Ekino K, Fukuda K, Nomura Y Draft Genome Sequence of the Formaldehyde-Resistant Fungus Byssochlamys spectabilis No. 5 (Anamorph Paecilomyces variotii No. 5) (NBRC109023). Genome Announc. 2014 Jan 9;2(1). pii: 2/1/e01162-13. doi: 10.1128/genomeA.01162-13.
Cladophialophora carrionii CBS 160.54 v1:	Teixeira MM, Moreno LF, Stielow BJ, Muszewska A, Hainaut M, Gonzaga L, Abouelleil A, Patane JS, Priest M, Souza R, Young S, Ferreira KS, Zeng Q, da Cunha MM, Gladki A, Barker B, Vicente VA, de Souza EM, Almeida S, Henrissat B, Vasconcelos AT, Deng S, Voglmayr H, Moussa TA, Gorbushina A, Felipe MS, Cuomo CA, de Hoog GS Exploring the genomic diversity of black yeasts and relatives (Chaetothyriales,…
Cladophialophora yegresii CBS 114405 v1:	Teixeira MM, Moreno LF, Stielow BJ, Muszewska A, Hainaut M, Gonzaga L, Abouelleil A, Patane JS, Priest M, Souza R, Young S, Ferreira KS, Zeng Q, da Cunha MM, Gladki A, Barker B, Vicente VA, de Souza EM, Almeida S, Henrissat B, Vasconcelos AT, Deng S, Voglmayr H, Moussa TA, Gorbushina A, Felipe MS, Cuomo CA, de Hoog GS Exploring the genomic diversity of black yeasts and relatives (Chaetothyriales,…
Daldinia eschscholzii EC12 v1.0:	Wu W, Davis RW, Tran-Gyamfi MB, Kuo A, LaButti K, Mihaltcheva S, Hundley H, Chovatia M, Lindquist E, Barry K, Grigoriev IV, Henrissat B, Gladden JM Characterization of four endophytic fungi as potential consolidated bioprocessing hosts for conversion of lignocellulose into advanced biofuels. Appl Microbiol Biotechnol. 2017 Mar;101(6):2603-2618. doi: 10.1007/s00253-017-8091-1. Epub 2017 Jan 12.
Neosartorya fischeri NRRL 181:	Arnaud MB, Cerqueira GC, Inglis DO, Skrzypek MS, Binkley J, Chibucos MC, Crabtree J, Howarth C, Orvis J, Shah P, Wymore F, Binkley G, Miyasato SR, Simison M, Sherlock G, Wortman JR The Aspergillus Genome Database (AspGD): recent developments in comprehensive multispecies curation, comparative genomics and community resources. Nucleic Acids Res. 2012 Jan;40(Database issue):D653-9. doi: 10.1093/nar…
	Lonial S, Williams L, Carrum G, Ostrowski M, McCarthy P Jr Neosartorya fischeri: an invasive fungal pathogen in an allogeneic bone marrow transplant patient. Bone Marrow Transplant. 1997 Apr;19(7):753-5. doi: 10.1038/sj.bmt.1700715.
Podospora anserine S mat+:	Espagne E, Lespinet O, Malagnac F, Da Silva C, Jaillon O, Porcel BM, Couloux A, Aury JM, Segurens B, Poulain J, Anthouard V, Grossetete S, Khalili H, Coppin E, Dequard-Chablat M, Picard M, Contamine V, Arnaise S, Bourdais A, Berteaux-Lecellier V, Gautheret D, de Vries RP, Battaglia E, Coutinho PM, Danchin EG, Henrissat B, Khoury RE, Sainsard-Chanet A, Boivin A, Pinan-Lucarre B, Sellem CH, Debuchy…
Pyrenochaeta sp. DS3sAY3a v1.0:	Zeiner CA, Purvine SO, Zink EM, Pasa-Tolic L, Chaput DL, Haridas S, Wu S, LaButti K, Grigoriev IV, Henrissat B, Santelli CM, Hansel CM Comparative Analysis of Secretome Profiles of Manganese(II)-Oxidizing Ascomycete Fungi. PLoS One. 2016 Jul 19;11(7):e0157844. doi: 10.1371/journal.pone.0157844. eCollection 2016.
Rhytidhysteron rufulum:	Ohm RA, Feau N, Henrissat B, Schoch CL, Horwitz BA, Barry KW, Condon BJ, Copeland AC, Dhillon B, Glaser F, Hesse CN, Kosti I, LaButti K, Lindquist EA, Lucas S, Salamov AA, Bradshaw RE, Ciuffetti L, Hamelin RC, Kema GH, Lawrence C, Scott JA, Spatafora JW, Turgeon BG, de Wit PJ, Zhong S, Goodwin SB, Grigoriev IV Diverse lifestyles and strategies of plant pathogenesis encoded in the genomes of eight…
Talaromyces borbonicus CBS 141340:	Varriale S, Houbraken J, Granchi Z, Pepe O, Cerullo G, Ventorino V, Chin-A-Woeng T, Meijer M, Riley R, Grigoriev IV, Henrissat B, de Vries RP, Faraco V Talaromyces borbonicus, sp. nov., a novel fungus from biodegraded Arundo donax with potential abilities in lignocellulose conversion. Mycologia. 2018 Apr 23:1-9. doi: 10.1080/00275514.2018.1456835.
Talaromyces marneffei ATCC18224:	Nierman WC, Fedorova-Abrams ND, Andrianopoulos A Genome Sequence of the AIDS-Associated Pathogen Penicillium marneffei (ATCC18224) and Its Near Taxonomic Relative Talaromyces stipitatus (ATCC10500). Genome Announc. 2015 Feb 12;3(1). pii: 3/1/e01559-14. doi: 10.1128/genomeA.01559-14.
Thielavia terrestris v2.0:	Berka RM, Grigoriev IV, Otillar R, Salamov A, Grimwood J, Reid I, Ishmael N, John T, Darmond C, Moisan MC, Henrissat B, Coutinho PM, Lombard V, Natvig DO, Lindquist E, Schmutz J, Lucas S, Harris P, Powlowski J, Bellemare A, Taylor D, Butler G, de Vries RP, Allijn IE, van den Brink J, Ushinsky S, Storms R, Powell AJ, Paulsen IT, Elbourne LD, Baker SE, Magnuson J, Laboissiere S, Clutterbuck AJ, Mar…
