# Supplementary material for: A few Ascomycota taxa dominate soil fungal communities worldwide
Source: Nat Commun. 2019 May 30;10:2369. doi: 10.1038/s41467-019-10373-z (PMC6542806; doi:10.1038/s41467-019-10373-z)
Supplement: Supplementary file 7 — Source Data [file 41467_2019_10373_MOESM7_ESM.csv]

	Fig 3
Genome/Genes	Genome	Category	Genome	Genes
	Altal1	DominantAscomycota	32990834	13469
	Aspcam1	DominantAscomycota	28257496	9764
	Capse1	DominantAscomycota	31616172	11909
	Chagl_1	DominantAscomycota	34886939	11124
	Clasph1	DominantAscomycota	26690478	8807
	Cocsa1	DominantAscomycota	34417436	12250
	Exoaq1	DominantAscomycota	41566958	13118
	Exoxe1	DominantAscomycota	31405760	13187
	Fusgr1	DominantAscomycota	36446046	13322
	Fusox2	DominantAscomycota	61357934	27347
	Pseudest1	DominantAscomycota	35818201	9335
	Stano2	NonDominantBasidiomycota	37213987	12380
	Uncre1	NonDominantBasidiomycota	22327935	7798
	Byssp1	NonDominantAscomycota	29762401	8877
	Claca1	NonDominantAscomycota	28991111	10373
	Claye1	NonDominantAscomycota	27898422	10118
	DalEC12_1	NonDominantAscomycota	37551009	11173
	Neofi1	NonDominantAscomycota	29331195	10406
	Podan3	NonDominantAscomycota	35010595	10588
	Pyrsp1	NonDominantAscomycota	38501010	14995
	Rhyru1_1	NonDominantAscomycota	40184762	12117
	Talabor1	NonDominantAscomycota	27050413	9744
	Talma1_2	NonDominantAscomycota	28643865	10638
	Thite2	NonDominantAscomycota	36912256	9813
	Bjead1_1	NonDominantBasidiomycota	42730300	15473
	Conol1	NonDominantBasidiomycota	39071688	14928
	Leugo1_1	NonDominantBasidiomycota	101584475	5420
	Phaca1	NonDominantBasidiomycota	46293355	13937
	Phchr2	NonDominantBasidiomycota	35149519	13602
	Psicub1_1	NonDominantBasidiomycota	41302601	13361
	Rhoto_IFO0559_1	NonDominantBasidiomycota	21148033	8165
	Ricme1	NonDominantBasidiomycota	46030792	18952
	Serla_varsha1	NonDominantBasidiomycota	45978785	13805
CAZymes	Genome	Category	Auxiliary Activity Family 11	Auxiliary Activity Family 12	Auxiliary Activity Family 13	Auxiliary Activity Family 14	Auxiliary Activity Family 1	Auxiliary Activity Family 1 / Subf 1	Auxiliary Activity Family 1 / Subf 2	Auxiliary Activity Family 1 / Subf 3	Multicopper oxidase	Auxiliary Activity Family 2	Class II peroxidase	Auxiliary Activity Family 3	Auxiliary Activity Family 3 / Subf 1	Auxiliary Activity Family 3 / Subf 2	Auxiliary Activity Family 3 / Subf 3	Auxiliary Activity Family 3 / Subf 4	GMC oxidoreductase	Auxiliary Activity Family 4	Auxiliary Activity Family 5	Auxiliary Activity Family 5 / Subf 1	Auxiliary Activity Family 5 / Subf 2	Copper radical oxidase	Auxiliary Activity Family 6	Auxiliary Activity Family 7	Glucooligosaccharide oxidase	Auxiliary Activity Family 8	Iron reductase domain	Auxiliary Activity Family 9	Carbohydrate-Binding Module Family 12	Carbohydrate-Binding Module Family 13	Carbohydrate-Binding Module Family 14	Carbohydrate-Binding Module Family 18	Carbohydrate-Binding Module Family 19	Carbohydrate-Binding Module Family 1	Carbohydrate-Binding Module Family 20	Carbohydrate-Binding Module Family 21	Carbohydrate-Binding Module Family 24	Carbohydrate-Binding Module Family 32	Carbohydrate-Binding Module Family 35	Carbohydrate-Binding Module Family 38	Carbohydrate-Binding Module Family 42	Carbohydrate-Binding Module Family 43	Carbohydrate-Binding Module Family 48	Carbohydrate-Binding Module Family 4	Carbohydrate-Binding Module Family 50	Carbohydrate-Binding Module Family 52	Carbohydrate-Binding Module Family 5
	Altal1	DominantAscomycota	3.712228079	2.227336848	0.742445616	0	6.682010543	0	1.484891232	3.712228079	0	2.969782463	2.969782463	29.69782463	2.227336848	20.78847724	1.484891232	0	0	1.484891232	3.712228079	0	2.227336848	0	0.742445616	5.197119311	2.969782463	5.939564927	0	23.75825971	0	0.742445616	0	41.57695449	0	11.13668424	1.484891232	0.742445616	0	1.484891232	3.712228079	0	0.742445616	1.484891232	2.227336848	0	18.5611404	0	0
	Aspcam1	DominantAscomycota	2.048340844	0	1.024170422	0	6.145022532	0	0	3.072511266	0	0	0	14.33838591	0	11.26587464	1.024170422	0	0	2.048340844	3.072511266	0	3.072511266	0	1.024170422	2.048340844	2.048340844	2.048340844	0	5.12085211	0	0	1.024170422	11.26587464	0	6.145022532	1.024170422	1.024170422	2.048340844	4.096681688	0	0	0	2.048340844	3.072511266	0	16.38672675	0	0
	Capse1	DominantAscomycota	1.679402133	0.839701066	0	0	9.236711731	0	1.679402133	4.198505332	0	0	0	15.95432026	0	11.75581493	3.358804266	0	0	2.519103199	1.679402133	0	0	0	0.839701066	0	0	1.679402133	0	0.839701066	0	0	0	0.839701066	0	0.839701066	0.839701066	1.679402133	0	0.839701066	0	0	0	0.839701066	2.519103199	0.839701066	3.358804266	0	0
	Chagl_1	DominantAscomycota	5.393743258	3.595828839	1.797914419	0	7.191657677	0	1.797914419	4.494786048	0	0	0	21.57497303	2.696871629	13.48435814	1.797914419	0	0	0	0.89895721	0.89895721	0	0	0.89895721	5.393743258	3.595828839	6.292700467	1.797914419	39.55411722	0	0.89895721	0	34.16037397	0	30.56454513	1.797914419	0.89895721	11.68644373	0	2.696871629	1.797914419	0.89895721	0.89895721	1.797914419	0	28.76663071	0.89895721	0
	Cocsa1	DominantAscomycota	7.346938776	2.448979592	0.816326531	0	6.530612245	0	1.632653061	4.081632653	0	1.632653061	1.632653061	15.51020408	2.448979592	11.42857143	1.632653061	0	0	0	3.265306122	0.816326531	1.632653061	0	0.816326531	1.632653061	0.816326531	3.265306122	0	19.59183673	0	0.816326531	0	29.3877551	0	8.979591837	1.632653061	0.816326531	0	0.816326531	4.081632653	0	0.816326531	1.632653061	2.448979592	0	26.12244898	0	0
	Exoaq1	DominantAscomycota	1.524622656	0.762311328	0	0	14.48391523	0	2.286933984	6.098490624	0.762311328	0	0	13.7216039	0	10.67235859	1.524622656	0	0	4.573867968	0.762311328	0	0.762311328	0	0.762311328	0.762311328	0.762311328	2.286933984	0	1.524622656	0	0	0	2.286933984	0	0.762311328	0.762311328	0.762311328	0	3.049245312	0	0	0	0.762311328	3.049245312	0	2.286933984	0	0
	Exoxe1	DominantAscomycota	1.516645181	0.75832259	0	0	21.23303253	0	0.75832259	7.583225904	0.75832259	0	0	17.44141958	0	14.40812922	1.516645181	0	0	6.066580723	2.274967771	0	0.75832259	0	0.75832259	0	0	0	0	0.75832259	0	0	0	2.274967771	0	3.791612952	0.75832259	1.516645181	0	2.274967771	0	0	0	0.75832259	3.791612952	0.75832259	5.308258133	0	0
	Fusgr1	DominantAscomycota	3.002552169	1.501276085	0.750638042	0	10.50893259	0	1.501276085	3.753190212	0.750638042	0.750638042	0.750638042	15.76339889	3.753190212	7.506380423	1.501276085	0	0.750638042	0.750638042	3.753190212	0.750638042	3.002552169	0	0.750638042	3.753190212	1.501276085	5.254466296	0	9.75829455	0	1.501276085	0	19.5165891	0	9.007656508	1.501276085	1.501276085	0.750638042	2.251914127	2.251914127	0	0.750638042	0.750638042	1.501276085	0	15.01276085	0	0
	Fusox2	DominantAscomycota	1.462683293	1.097012469	0.731341646	0	8.044758109	0	1.097012469	2.925366585	1.097012469	0.365670823	0.365670823	12.79847881	1.828354116	6.216403993	1.097012469	0.365670823	0.365670823	1.828354116	1.828354116	0.365670823	1.462683293	0	0.365670823	2.559695762	1.462683293	5.119391524	0	5.85073317	1.462683293	0.365670823	0	13.16414963	0	5.485062347	0.731341646	10.60445387	1.097012469	1.462683293	1.462683293	1.097012469	0.365670823	0.365670823	0.731341646	0	15.72384539	0	0
	Stano2	DominantAscomycota	3.231017771	2.423263328	0.807754443	0	7.269789984	0	1.615508885	2.423263328	0	2.423263328	1.615508885	27.46365105	4.038772213	17.77059774	2.423263328	0	0	0.807754443	2.423263328	0.807754443	0.807754443	0	0.807754443	4.038772213	2.423263328	5.654281099	0	22.61712439	0	0	0	23.42487884	0	8.077544426	2.423263328	0.807754443	0	0	2.423263328	0	0.807754443	0.807754443	2.423263328	0	6.462035541	0	0
	Uncre1	DominantAscomycota	3.847140292	1.282380097	0	0	1.282380097	0	0	1.282380097	0	0	0	5.12952039	0	3.847140292	0	1.282380097	0	0	2.564760195	0	0	0	1.282380097	0	0	2.564760195	0	0	0	0	0	11.54142088	0	0	1.282380097	2.564760195	0	0	0	0	0	1.282380097	3.847140292	0	17.95332136	0	0
	Byssp1	DominantAscomycota	3.379520108	0	0	0	12.39157373	0	3.379520108	2.253013405	0	0	0	27.03616087	0	22.53013405	2.253013405	0	0	5.632533514	1.126506703	0	1.126506703	0	2.253013405	1.126506703	1.126506703	1.126506703	1.126506703	2.253013405	0	1.126506703	0	6.759040216	0	0	1.126506703	1.126506703	1.126506703	2.253013405	0	0	0	3.379520108	3.379520108	0	1.126506703	0	0
	Claca1	DominantAscomycota	1.928082522	0.964041261	0	0	12.53253639	0	1.928082522	4.820206305	0	0	0	14.46061891	0	11.56849513	2.892123783	0	0	3.856165044	1.928082522	0	0	0	0.964041261	0	0	1.928082522	0	0.964041261	0	0	0	0.964041261	0	0.964041261	0.964041261	0.964041261	0	0.964041261	0	0	0	0.964041261	2.892123783	0	3.856165044	0	0
	Claye1	NonDominantAscomycota	1.976675232	0.988337616	0	0	11.86005139	0	0.988337616	4.941688081	0	0	0	13.83672663	0	11.86005139	1.976675232	0	0	4.941688081	3.953350465	0	0	1.976675232	0.988337616	0	0	1.976675232	0	0.988337616	0	0	0	0.988337616	0	0.988337616	0.988337616	0.988337616	0	0.988337616	0	0	0	0.988337616	3.953350465	0	2.965012848	0	0
	DalEC12_1	NonDominantAscomycota	3.580059071	2.685044303	0.895014768	0	7.160118142	0	1.790029535	1.790029535	1.790029535	0.895014768	0.895014768	25.95542826	3.580059071	16.11026582	3.580059071	0	0	2.685044303	0.895014768	0.895014768	0	0	0.895014768	2.685044303	0.895014768	6.265103374	0	26.85044303	0	0.895014768	0	13.42522152	0	5.370088606	1.790029535	0.895014768	0.895014768	0	3.580059071	0	0	1.790029535	2.685044303	0	14.32023628	0.895014768	0
	Neofi1	NonDominantAscomycota	2.882952143	0	1.921968095	0.960984048	5.765904286	1.921968095	1.921968095	0	0	0	0	15.37574476	1.921968095	10.57082452	0	0	0	0	1.921968095	0	1.921968095	0	0.960984048	2.882952143	2.882952143	1.921968095	0	7.687872381	0	0.960984048	1.921968095	11.53180857	0	20.180665	5.765904286	0.960984048	14.41476071	1.921968095	2.882952143	1.921968095	0.960984048	3.843936191	1.921968095	0	26.90755333	0	0
	Podan3	NonDominantAscomycota	4.722327163	3.77786173	0.944465433	0.944465433	12.27805062	0	1.888930865	7.555723461	0	0.944465433	0.944465433	29.27842841	2.833396298	17.94484322	1.888930865	0.944465433	0	3.77786173	1.888930865	0.944465433	0.944465433	0	0.944465433	3.77786173	0.944465433	8.500188893	1.888930865	30.22289384	0	0.944465433	0	32.11182471	0	27.38949754	3.77786173	0.944465433	1.888930865	0	1.888930865	0	0.944465433	0.944465433	2.833396298	0	38.72308274	1.888930865	0
	Pyrsp1	NonDominantAscomycota	6.002000667	3.334444815	0.666888963	0	5.335111704	0	0.666888963	3.334444815	0	2.000666889	2.000666889	25.34178059	4.001333778	16.00533511	1.333777926	0	0	4.001333778	3.334444815	0	2.667555852	0	0.666888963	1.333777926	0.666888963	7.335778593	0	26.00866956	0	1.333777926	0	59.35311771	0	10.67022341	2.000666889	0.666888963	0	1.333777926	2.667555852	0.666888963	0.666888963	1.333777926	2.000666889	0	20.00666889	0	0
	Rhyru1_1	NonDominantAscomycota	3.301147149	4.126433936	0.825286787	0	12.37930181	0	1.650573574	8.252867872	0	1.650573574	1.650573574	30.53561112	2.475860361	23.10803004	0.825286787	0	0	2.475860361	2.475860361	0.825286787	0.825286787	0	0.825286787	3.301147149	1.650573574	9.903441446	0	23.93331683	0	1.650573574	0	16.50573574	0	9.903441446	1.650573574	0.825286787	0	0.825286787	2.475860361	0	0	0.825286787	2.475860361	0	11.55401502	0	0
	Talabor1	NonDominantAscomycota	2.052545156	0	0	0	6.157635468	0	3.078817734	0	0	0	0	4.105090312	0	3.078817734	0	0	0	0	3.078817734	1.026272578	1.026272578	0	2.052545156	1.026272578	1.026272578	3.078817734	0	1.026272578	0	1.026272578	0	5.13136289	1.026272578	29.76190476	3.078817734	1.026272578	2.052545156	2.052545156	2.052545156	0	3.078817734	1.026272578	3.078817734	0	13.34154351	0	0
	Talma1_2	NonDominantAscomycota	1.880052641	0	0	0	10.34028953	0	1.880052641	5.640157924	0	0	0	9.400263207	0	8.460236887	0.940026321	0	0	3.760105283	3.760105283	0.940026321	1.880052641	0	3.760105283	1.880052641	1.880052641	2.820078962	0	0.940026321	0	0	0	17.86050009	1.880052641	15.98044745	2.820078962	1.880052641	1.880052641	0.940026321	1.880052641	0	3.760105283	0.940026321	2.820078962	0	27.2607633	0	0
	Thite2	NonDominantAscomycota	5.095281769	1.019056354	0	0	9.171507184	0	2.038112708	5.095281769	0	0	0	12.22867625	3.057169061	7.133394477	2.038112708	0	0	3.057169061	1.019056354	1.019056354	0	0	1.019056354	2.038112708	0	6.114338123	0	19.36207072	0	1.019056354	0	18.34301437	0	25.47640885	3.057169061	1.019056354	0	0	1.019056354	0	1.019056354	1.019056354	3.057169061	0	22.41923978	1.019056354	0
	Bjead1_1	NonDominantBasidiomycota	0	0.646287081	0	0	1.292574161	0	0.646287081	0	0	12.92574161	0	25.85148323	0.646287081	19.38861242	5.170296646	0.646287081	0	0	4.524009565	4.524009565	0	0	2.585148323	0	0	1.292574161	0	18.09603826	0.646287081	8.401732049	0	0.646287081	0	20.68118658	1.292574161	1.292574161	0	0	0.646287081	0	0	0.646287081	1.938861242	0	1.292574161	0	2.585148323
	Conol1	NonDominantBasidiomycota	0	0	0	0	5.359056806	4.019292605	0.669882101	0	0	0	0	16.74705252	1.339764202	11.38799571	3.349410504	0.669882101	0	0	3.349410504	3.349410504	0	0	1.339764202	0	0	2.009646302	0	4.019292605	0.669882101	2.009646302	0	0.669882101	0	1.339764202	1.339764202	1.339764202	0	0	0	0	0	0.669882101	2.009646302	0	5.359056806	0	7.368703108
	Leugo1_1	NonDominantBasidiomycota	0	1.84501845	0	0	25.8302583	23.98523985	1.84501845	0	0	0	0	36.900369	1.84501845	25.8302583	5.535055351	0	0	0	12.91512915	12.91512915	0	0	3.6900369	0	0	1.84501845	0	14.7601476	1.84501845	7.380073801	0	0	0	11.0701107	1.84501845	1.84501845	0	0	3.6900369	0	0	1.84501845	5.535055351	0	3.6900369	0	1.84501845
	Phaca1	NonDominantBasidiomycota	0	2.152543589	0	0	7.175145297	0	0.71751453	0	0	7.892659826	0	26.5480376	0.71751453	22.96046495	2.870058119	0	0	0	4.305087178	4.305087178	0	0	2.152543589	0	0	1.435029059	0	7.892659826	0.71751453	0	0	0	0	19.3728923	2.152543589	1.435029059	0	0	0.71751453	0	0	0.71751453	2.152543589	0	1.435029059	0	2.152543589
	Phchr2	NonDominantBasidiomycota	0	0.735186002	0	0	3.67593001	0	0.735186002	0	0	11.02779003	0	28.67225408	0.735186002	24.99632407	2.205558006	0.735186002	0	0	5.146302014	5.146302014	0	0	2.940744008	0	0	1.470372004	0	11.76297603	0.735186002	5.881488016	0	0.735186002	0	26.46669607	1.470372004	1.470372004	0	0	0.735186002	0	0	0.735186002	2.205558006	0	8.822232025	0	2.940744008
	Rhoto_IFO0559_1	NonDominantBasidiomycota	2.449479486	0	0	3.674219228	6.123698714	0	1.224739743	0	0	0	0	3.674219228	0	3.674219228	0	0	0	2.449479486	2.449479486	2.449479486	0	0	1.224739743	1.224739743	1.224739743	0	0	1.224739743	0	0	0	2.449479486	0	12.24739743	0	1.224739743	0	1.224739743	0	0	0	0	3.674219228	0	1.224739743	0	0
	Ricme1	NonDominantBasidiomycota	0	0	0	0	12.66357113	11.08062474	0.527648797	0	0.527648797	9.497678345	0	19.52300549	0.527648797	17.4124103	1.055297594	0.527648797	0	0	3.693541579	3.693541579	0	0	2.638243985	0	0	0.527648797	0	9.497678345	0.527648797	3.165892782	0	1.582946391	0	13.19121992	1.055297594	1.582946391	0	0	1.582946391	0	0.527648797	0.527648797	1.582946391	0	7.914731954	0	4.748839173
	Serla_varsha1	NonDominantBasidiomycota	0	0	0	0	5.070626585	3.621876132	0.724375226	0	0	0	0	19.55813111	1.448750453	10.8656284	6.519377037	0.724375226	0	0	3.621876132	3.621876132	0	0	1.448750453	0	0	2.173125679	0	3.621876132	0.724375226	4.346251358	0	0.724375226	0	4.346251358	0.724375226	0.724375226	0	0	1.448750453	0	0	0.724375226	1.448750453	0	9.416877943	0	3.621876132
Primary Metabolism	Genome	Category	Alanine, aspartate and glutamate metabolism	Arginine and proline metabolism	Cysteine and methionine metabolism	Glycine, serine and threonine metabolism	Histidine metabolism	Lysine biosynthesis	Lysine degradation	Phenylalanine metabolism	Phenylalanine, tyrosine and tryptophan biosynthesis	Tryptophan metabolism	Tyrosine metabolism	Valine, leucine and isoleucine biosynthesis	Valine, leucine and isoleucine degradation	Biosynthesis of ansamycins	Biosynthesis of siderophore group nonribosomal peptides	Biosynthesis of type II polyketide backbone	Biosynthesis of type II polyketide products	Biosynthesis of vancomycin group antibiotics	Polyketide sugar unit biosynthesis	Anthocyanin biosynthesis	Benzoxazinoid biosynthesis	beta-Lactam resistance	Betalain biosynthesis	Brassinosteroid biosynthesis	Caffeine metabolism	Carotenoid biosynthesis	Clavulanic acid biosynthesis	Diterpenoid biosynthesis	Flavone and flavonol biosynthesis	Flavonoid biosynthesis	Glucosinolate biosynthesis	Indole alkaloid biosynthesis	Insect hormone biosynthesis	Isoflavonoid biosynthesis	Isoquinoline alkaloid biosynthesis	Limonene and pinene degradation	Monoterpenoid biosynthesis	Novobiocin biosynthesis	Penicillin and cephalosporin biosynthesis	Phenylpropanoid biosynthesis	Puromycin biosynthesis	Sesquiterpenoid biosynthesis	Stilbenoid, diarylheptanoid and gingerol biosynthesis	Streptomycin biosynthesis	Terpenoid backbone biosynthesis	Tetracycline biosynthesis	Tropane, piperidine and pyridine alkaloid biosynthesis
	Altal1	DominantAscomycota	27.47048779	47.51651941	31.18271587	115.8215161	35.63738956	22.27336848	56.42586681	38.60717202	18.5611404	169.2776004	69.78988789	18.5611404	41.57695449	2.227336848	41.57695449	8.90934739	28.2129334	1.484891232	1.484891232	28.2129334	28.2129334	5.197119311	21.53092286	23.01581409	41.57695449	88.35102829	0	30.44027025	14.84891232	25.98559656	55.68342119	0.742445616	72.01722474	8.90934739	89.0934739	55.68342119	0	3.712228079	5.197119311	62.36543173	36.37983518	0	49.74385626	11.13668424	12.62157547	0	25.98559656
	Aspcam1	DominantAscomycota	40.96681688	68.61941827	41.9909873	82.95780418	50.18435068	33.79762392	68.61941827	43.01515772	20.48340844	218.1482999	71.69192954	29.70094224	60.4260549	2.048340844	81.93363376	13.31421549	19.45923802	1.024170422	1.024170422	40.96681688	30.72511266	3.072511266	28.67677181	22.53174928	44.03932814	93.1995084	0	31.74928308	17.41089717	36.87013519	46.08766899	1.024170422	61.45022532	10.24170422	85.00614502	68.61941827	0	4.096681688	3.072511266	60.4260549	29.70094224	0	61.45022532	8.193363376	14.33838591	0	22.53174928
	Capse1	DominantAscomycota	22.67192879	76.41279704	51.22176505	115.8787472	46.18355865	22.67192879	54.58056932	63.81728105	19.31312453	134.3521706	102.4435301	23.51162986	61.29817785	0.839701066	5.877907465	4.198505332	21.83222773	2.519103199	3.358804266	36.10714586	41.98505332	0	34.42774372	22.67192879	19.31312453	73.89369384	0	53.74086825	22.67192879	49.54236292	42.82475439	1.679402133	37.78654799	8.397010664	73.89369384	65.49668318	3.358804266	5.038206399	9.236711731	58.77907465	5.877907465	0	57.93937358	12.595516	7.557309598	0	26.87043413
	Chagl_1	DominantAscomycota	26.06975908	31.46350234	30.56454513	66.52283351	35.05933118	26.96871629	46.7457749	27.8676735	16.18122977	147.4289824	48.54368932	22.47393024	26.96871629	0.89895721	80.90614887	8.989572096	15.28227256	0.89895721	0.89895721	31.46350234	25.17080187	1.797914419	21.57497303	18.8781014	14.38331535	68.32074793	0	25.17080187	13.48435814	29.66558792	38.65516001	0.89895721	41.35203164	7.191657677	57.53326142	40.45307443	0	3.595828839	1.797914419	51.24056095	16.18122977	0	50.34160374	6.292700467	8.989572096	0	10.78748652
	Clasph1	DominantAscomycota	99.92051777	79.48223004	49.96025888	116.9524242	44.28295674	30.65743159	65.85670489	63.58578404	26.11558987	122.6297264	105.5978199	30.65743159	56.77302146	2.270920858	7.948223004	6.812762575	18.16736687	2.270920858	2.270920858	49.96025888	34.06381288	0	52.23117974	12.49006472	20.43828773	72.66946747	0	32.92835245	32.92835245	53.36664017	31.79289202	1.135460429	38.60565459	5.677302146	81.7531509	61.31486318	4.541841717	4.541841717	7.948223004	62.45032361	5.677302146	2.270920858	59.04394232	11.35460429	14.76098558	0	31.79289202
	Cocsa1	DominantAscomycota	30.20408163	49.79591837	33.46938776	88.97959184	37.55102041	27.75510204	60.40816327	32.65306122	17.95918367	161.6326531	62.04081633	20.40816327	45.71428571	1.632653061	43.26530612	9.795918367	17.14285714	1.632653061	1.632653061	31.83673469	35.10204082	2.448979592	24.48979592	31.83673469	31.02040816	93.87755102	0	35.91836735	16.32653061	29.3877551	52.24489796	0.816326531	54.69387755	6.530612245	73.46938776	62.85714286	0	3.265306122	2.448979592	71.02040816	29.3877551	0	61.2244898	8.979591837	13.06122449	0	18.7755102
	Exoaq1	DominantAscomycota	28.96783046	91.47735935	38.87787773	130.3552371	59.46028358	25.91858515	52.59948163	71.65726483	19.82009453	158.5607562	125.7813691	22.10702851	66.32108553	0.762311328	5.336179296	3.81155664	22.10702851	0	0.762311328	35.82863241	39.64018905	0	38.1155664	27.44320781	24.39396249	79.28037811	0	44.21405702	22.86933984	51.8371703	48.02561366	1.524622656	37.35325507	11.43466992	80.04268943	99.86278396	2.286933984	5.336179296	10.67235859	68.60801952	4.573867968	0.762311328	60.98490624	7.623113279	6.860801952	0	44.21405702
	Exoxe1	DominantAscomycota	24.26632289	87.2070979	40.94941988	121.3316145	47.7743232	26.54129067	56.11587169	63.6990976	21.23303253	136.4980663	109.9567756	22.74967771	62.18245242	1.516645181	6.824903314	4.549935543	23.5080003	0	0.75832259	36.39948434	35.64116175	0	40.19109729	15.9247744	27.29961326	65.97406537	0	43.22438765	23.5080003	45.49935543	39.4327747	1.516645181	38.67445211	5.308258133	70.52400091	67.49071055	6.824903314	6.066580723	10.61651627	51.56593615	5.308258133	0	50.80761356	9.099871085	6.824903314	0	25.78296807
	Fusgr1	DominantAscomycota	34.52934995	60.80168143	33.77871191	96.83230746	51.04338688	32.27743582	72.81189011	49.54211079	21.76850323	171.1454737	82.57018466	18.76595106	45.03828254	1.501276085	43.53700646	12.01020868	22.51914127	1.501276085	1.501276085	33.02807386	28.52424561	2.251914127	25.52169344	24.7710554	23.26977931	88.575289	0	31.52679778	13.51148476	30.02552169	52.54466296	2.251914127	62.30295751	14.2621228	93.07911725	65.30550968	0	6.005104339	2.251914127	66.80678577	30.02552169	0	56.29785318	12.76084672	10.50893259	0	21.76850323
	Fusox2	DominantAscomycota	36.56708231	58.87300252	43.88049878	96.53709731	39.4924489	23.40293268	48.9998903	48.26854865	18.64921198	150.6563791	82.2759352	19.38055363	35.47006984	3.656708231	39.12677807	9.507441401	23.40293268	1.828354116	1.828354116	29.9850075	28.5223242	1.097012469	21.57457856	23.40293268	22.30592021	78.25355615	0	28.88799503	12.43280799	26.69397009	50.09690277	1.097012469	57.41031923	11.33579552	80.08191026	50.82824441	0	5.85073317	1.097012469	65.82074816	24.13427433	0	51.19391524	11.70146634	10.60445387	0	23.40293268
	Pseudest1	DominantAscomycota	23.56722014	43.92072844	38.56454205	53.56186395	36.42206749	22.49598286	46.063203	27.85216926	16.06855919	71.7728977	51.41938939	25.7096947	40.7070166	2.142474558	8.569898232	4.284949116	4.284949116	1.071237279	2.142474558	35.35083021	22.49598286	0	26.78093198	14.99732191	9.641135512	53.56186395	0	17.13979646	20.3535083	40.7070166	21.42474558	2.142474558	18.21103374	6.427423674	37.49330477	42.84949116	0	4.284949116	7.498660953	37.49330477	3.213711837	0	49.27691484	9.641135512	9.641135512	0	17.13979646
	Stano2	DominantAscomycota	27.46365105	46.84975767	33.92568659	94.50726979	33.92568659	25.04038772	51.69628433	34.73344103	13.73182553	151.0500808	51.69628433	21.00161551	43.6187399	1.615508885	32.31017771	8.885298869	20.19386107	0.807754443	0.807754443	28.27140549	34.73344103	3.231017771	22.61712439	32.31017771	30.69466882	88.85298869	0	39.57996769	18.57835218	25.84814216	58.15831987	0.807754443	51.69628433	8.885298869	67.04361874	57.35056543	0	2.423263328	3.231017771	63.00484653	25.04038772	0	58.15831987	8.885298869	13.73182553	0	17.77059774
	Uncre1	DominantAscomycota	41.03616312	66.68376507	47.44806361	66.68376507	52.577584	34.62426263	65.40138497	52.577584	21.80046166	162.8622724	70.53090536	26.92998205	56.42472429	1.282380097	55.14234419	15.38856117	12.82380097	0	0	44.88330341	20.51808156	2.564760195	30.77712234	15.38856117	25.64760195	78.22518595	0	20.51808156	15.38856117	37.18902283	30.77712234	1.282380097	46.16568351	10.25904078	74.37804565	50.0128238	0	6.411900487	2.564760195	47.44806361	20.51808156	0	53.85996409	12.82380097	16.67094127	0	7.694280585
	Byssp1	NonDominantAscomycota	32.66869438	91.24704292	52.94581503	152.0784049	51.81930832	27.03616087	56.32533514	68.71690887	28.16266757	128.4217641	100.2590965	31.54218768	51.81930832	1.126506703	5.632533514	5.632533514	25.90965416	2.253013405	3.379520108	33.79520108	36.04821449	0	29.28917427	27.03616087	20.27712065	73.22293568	0	36.04821449	20.27712065	60.83136195	51.81930832	1.126506703	40.5542413	16.89760054	82.2349893	72.09642897	4.506026811	7.885546919	15.77109384	74.34944238	4.506026811	2.253013405	66.46389546	13.51808043	10.13856032	0	28.16266757
	Claca1	NonDominantAscomycota	25.06507279	68.44692953	40.48973296	122.4332401	43.38185674	23.13699026	53.98631061	50.13014557	21.20890774	123.3972814	101.2243324	26.99315531	65.55480575	0.964041261	5.784247566	4.820206305	20.24486648	1.928082522	2.892123783	40.48973296	44.345898	0	35.66952666	21.20890774	24.10103152	78.08734214	0	46.27398053	24.10103152	53.98631061	38.56165044	0.964041261	37.59760918	6.748288827	69.41097079	76.15925962	2.892123783	5.784247566	4.820206305	55.91439314	5.784247566	0.964041261	58.80651692	12.53253639	8.676371349	0	34.70548539
	Claye1	NonDominantAscomycota	26.68511564	70.17197075	42.49851749	124.5305396	46.45186796	24.7084404	57.32358174	46.45186796	22.73176517	127.4955525	105.7521249	28.66179087	67.2069579	0.988337616	5.930025697	4.941688081	17.79007709	1.976675232	2.965012848	40.52184226	42.49851749	0	36.5684918	20.75508994	21.74342755	80.05534691	0	45.46353034	22.73176517	54.35856889	37.55682941	1.976675232	37.55682941	7.906700929	71.16030836	71.16030836	3.953350465	5.930025697	5.930025697	59.30025697	6.918363313	0.988337616	60.28859458	11.86005139	8.895038545	0	36.5684918
	DalEC12_1	NonDominantAscomycota	30.4305021	47.43578269	36.69560548	114.5618903	43.85572362	27.7454578	52.8058713	43.85572362	16.11026582	189.7431308	62.65103374	21.48035443	33.11554641	0.895014768	47.43578269	10.74017721	34.01056117	0.895014768	0.895014768	36.69560548	35.80059071	3.580059071	25.95542826	31.32551687	42.06569408	120.8269936	0	38.48563501	19.69032489	36.69560548	71.60118142	0.895014768	92.18652108	14.32023628	115.456905	61.75601897	0	3.580059071	3.580059071	72.49619619	48.33079746	0	67.12610758	8.05513291	15.21525105	0	20.58533966
	Neofi1	NonDominantAscomycota	38.43936191	65.34691524	36.51739381	128.7718624	52.85412262	29.79050548	74.95675572	52.85412262	23.06361714	214.2994426	91.29348453	24.02460119	54.77609072	1.921968095	19.21968095	15.37574476	28.82952143	0.960984048	0.960984048	35.55640976	53.81510667	2.882952143	26.90755333	48.04920238	59.58101096	125.8889102	0	63.42494715	12.49279262	30.75148953	85.52758024	0.960984048	79.76167596	11.53180857	110.5131655	85.52758024	0	5.765904286	2.882952143	106.6692293	41.32231405	0	82.6446281	13.45377667	18.25869691	0	29.79050548
	Podan3	NonDominantAscomycota	30.22289384	55.72346052	45.33434076	83.11295807	38.72308274	25.50056668	51.00113336	45.33434076	22.66717038	98.22440499	73.66830374	21.72270495	39.66754817	0.944465433	5.666792595	3.77786173	10.38911976	1.888930865	2.833396298	31.16735927	32.11182471	0	38.72308274	23.61163581	15.11144692	63.27918398	0	29.27842841	18.88930865	45.33434076	34.00075557	0.944465433	23.61163581	11.33358519	68.94597658	55.72346052	0	4.722327163	1.888930865	49.11220249	3.77786173	1.888930865	53.83452966	10.38911976	8.500188893	0	17.00037779
	Pyrsp1	NonDominantAscomycota	30.6768923	50.01667222	32.67755919	109.3697899	36.012004	26.67555852	62.02067356	43.34778259	19.33977993	178.0593531	80.69356452	20.00666889	58.68622874	2.000666889	42.68089363	10.67022341	25.34178059	1.333777926	1.333777926	30.01000333	32.67755919	6.002000667	22.00733578	26.67555852	33.34444815	90.03001	0	36.67889296	16.67222407	26.67555852	55.35178393	0.666888963	67.35578526	13.33777926	88.02934311	61.35378459	0	4.668222741	6.002000667	70.02334111	33.34444815	0	54.018006	11.33711237	11.33711237	0	34.67822608
	Rhyru1_1	NonDominantAscomycota	34.66204506	56.94478831	31.36089791	111.4137163	34.66204506	22.28274325	56.11950153	34.66204506	18.15630932	202.1952629	70.14937691	23.10803004	48.69192044	1.650573574	52.81835438	7.427581084	23.93331683	0	0	28.05975076	36.31261863	6.602294297	21.45745647	31.36089791	58.59536189	94.08269374	0	40.43905257	14.85516217	25.5838904	61.07122225	0	65.19765619	8.252867872	80.87810514	63.54708261	0	3.301147149	6.602294297	71.79995048	33.83675827	0	56.11950153	8.252867872	13.20458859	0	20.63216968
	Talabor1	NonDominantAscomycota	25.65681445	56.44499179	37.97208539	84.1543514	43.10344828	21.55172414	45.15599343	48.23481117	20.52545156	96.46962233	71.83908046	26.68308703	44.12972085	1.026272578	6.157635468	6.157635468	17.44663383	0	0	37.97208539	33.86699507	0	38.99835796	25.65681445	15.39408867	68.76026273	0	36.94581281	23.60426929	53.36617406	43.10344828	4.105090312	32.8407225	12.31527094	64.65517241	61.57635468	5.13136289	4.105090312	14.36781609	63.62889984	6.157635468	3.078817734	64.65517241	13.34154351	9.236453202	0	23.60426929
	Talma1_2	NonDominantAscomycota	36.66102651	64.86181613	49.821395	109.0430532	44.18123707	35.72100019	72.3820267	47.00131604	23.50065802	189.8853168	80.84226358	29.14081594	57.34160556	1.880052641	31.96089491	12.22034217	40.42113179	0	0	37.60105283	36.66102651	1.880052641	29.14081594	30.08084226	48.88136868	111.8631322	0	40.42113179	15.98044745	30.08084226	76.14213198	2.820078962	91.18255311	12.22034217	114.6832111	67.68189509	0	6.580184245	1.880052641	71.44200038	41.36115811	0	63.92178981	12.22034217	20.68057906	0	26.32073698
	Thite2	NonDominantAscomycota	29.55263426	40.76225415	34.64791603	77.44828289	44.83847957	28.53357791	59.10526852	29.55263426	22.41923978	176.2967492	63.18149394	23.43829614	40.76225415	1.019056354	86.61979007	11.20961989	24.45735249	1.019056354	1.019056354	41.78131051	31.59074697	3.057169061	29.55263426	21.40018343	18.34301437	94.7722409	0	28.53357791	20.38112708	38.72414145	49.93376134	1.019056354	67.25771935	6.114338123	87.63884643	47.89564863	0	5.095281769	3.057169061	55.02904311	28.53357791	0	61.14338123	9.171507184	15.28584531	0	14.26678895
	Bjead1_1	NonDominantBasidiomycota	24.55890907	34.89950236	25.85148323	69.15271764	29.72920571	16.8034641	41.36237317	21.97376074	11.63316745	183.5455309	31.66806696	10.34059329	27.14405739	1.292574161	70.4452918	7.109157888	20.0348995	0	0	20.0348995	23.91262199	0	14.21831578	21.32747366	52.34925354	68.50643056	0	28.43663155	10.34059329	20.68118658	43.94752149	0.646287081	51.70296646	5.816583726	63.33613391	43.94752149	0	2.585148323	0	38.13093776	26.49777031	0	40.71608609	4.524009565	9.04801913	0	7.755444969
	Conol1	NonDominantBasidiomycota	28.80493033	48.90139335	39.52304394	82.39549839	101.1521972	28.80493033	74.35691318	79.71596999	20.09646302	246.5166131	97.13290461	19.42658092	25.45551983	1.339764202	27.46516613	26.79528403	43.54233655	0.669882101	0.669882101	72.34726688	140.0053591	4.689174705	38.85316184	123.2583065	12.05787781	200.9646302	0	125.2679528	8.70846731	82.39549839	166.130761	0.669882101	85.7449089	34.83386924	142.6848875	166.8006431	0.669882101	2.679528403	6.028938907	171.4898178	2.009646302	1.339764202	191.5862808	6.698821008	13.39764202	0.669882101	21.43622722
	Leugo1_1	NonDominantBasidiomycota	38.74538745	44.2804428	44.2804428	60.88560886	49.81549815	20.29520295	46.12546125	22.1402214	22.1402214	105.1660517	46.12546125	25.8302583	49.81549815	3.6900369	16.60516605	12.91512915	3.6900369	0	0	25.8302583	23.98523985	0	16.60516605	16.60516605	25.8302583	66.42066421	0	23.98523985	5.535055351	20.29520295	20.29520295	1.84501845	36.900369	1.84501845	53.50553506	42.43542435	0	3.6900369	0	47.9704797	25.8302583	0	40.5904059	7.380073801	20.29520295	0	9.225092251
	Phaca1	NonDominantBasidiomycota	24.39549401	44.48590084	33.72318289	83.23168544	35.15821195	22.96046495	48.79098802	24.39549401	12.91526153	203.7741264	38.7457846	12.91526153	33.72318289	1.435029059	53.81358973	5.740116237	23.67797948	0	0	19.3728923	33.72318289	0	12.91526153	29.41809572	66.01133673	85.38422903	0	35.87572648	10.04520342	25.11300854	55.96613331	0.71751453	62.42376408	6.457630767	75.33902562	55.24861878	0	3.587572648	0	58.1186769	33.00566836	0	48.79098802	4.305087178	11.48023247	0	10.76271795
	Phchr2	NonDominantBasidiomycota	24.26113807	40.43523011	34.5537421	78.66490222	33.81855609	24.99632407	49.99264814	26.46669607	15.43890604	209.5280106	45.58153213	13.96853404	32.34818409	1.470372004	86.75194824	5.881488016	16.90927805	0	0	21.32039406	19.11483605	1.470372004	13.96853404	15.43890604	58.07969416	79.40008822	0	20.58520806	10.29260403	27.20188208	36.0241141	0.735186002	63.22599618	6.616674019	77.19453022	39.70004411	0	4.411116012	1.470372004	41.90560212	38.96485811	0	37.4944861	3.67593001	11.76297603	0	11.02779003
	Psicub1_1	NonDominantBasidiomycota	21.7049622	38.91924257	27.69253798	65.86333358	32.18321982	19.45962129	38.1707956	29.9378789	12.72359853	103.2856822	41.91303046	15.71738642	26.94409101	1.496893945	4.490681835	3.742234863	11.22670459	0	0	28.44098496	21.7049622	0	30.68632587	13.47204551	39.66768954	47.15215927	0	23.20185615	16.4658334	38.91924257	25.44719707	0.748446973	22.45340918	8.98136367	49.39750019	47.90060624	4.490681835	2.99378789	0.748446973	46.4037123	2.99378789	2.99378789	46.4037123	4.490681835	6.736022753	0	9.729810643
	Rhoto_IFO0559_1	NonDominantBasidiomycota	37.96693203	61.23698714	48.98958971	72.25964483	53.88854868	29.39375383	62.46172688	44.09063074	24.49479486	248.6221678	71.03490508	23.27005511	51.4390692	1.224739743	162.8903858	15.92161666	17.1463564	0	0	52.66380894	40.41641151	1.224739743	37.96693203	28.16901408	4.898958971	112.6760563	0	44.09063074	20.82057563	46.54011023	50.21432945	2.449479486	64.91120637	3.674219228	90.63074097	60.0122474	0	7.348438457	1.224739743	64.91120637	35.51745254	0	80.83282303	8.5731782	18.37109614	0	12.24739743
	Ricme1	NonDominantBasidiomycota	15.30181511	29.02068383	23.74419586	59.09666526	22.68889827	12.13592233	30.07598143	25.32714225	10.02532714	176.762347	29.54833263	11.08062474	20.05065428	1.055297594	70.17729	6.85943436	18.46770789	0	0	18.46770789	21.63360068	0.527648797	13.19121992	17.9400591	53.29252849	65.42845082	0	24.27184466	6.85943436	15.82946391	38.51836218	0.527648797	48.54368932	7.387083157	60.15196285	32.18657661	0	2.110595188	0.527648797	37.46306458	25.32714225	0	36.40776699	3.165892782	10.02532714	0	22.16124947
	Serla_varsha1	NonDominantBasidiomycota	22.45563202	37.66751177	31.14813473	60.84751901	31.87250996	25.35313292	50.70626585	21.73125679	12.31437885	136.9069178	32.59688519	13.03875407	31.14813473	1.448750453	25.35313292	7.96812749	17.38500543	0	0	22.45563202	25.35313292	0	15.21187975	20.28250634	49.98189062	73.16189786	0	27.5262586	9.416877943	21.73125679	42.73813836	0.724375226	50.70626585	2.897500905	64.46939515	46.36001449	0	3.621876132	0	45.63563926	26.07750815	0	43.46251358	3.621876132	12.31437885	0	15.93625498
SecondaryMetabolism	Genome	Category	Antibiotic Efflux (per 10,000 genes)	Antibiotic Inactivation (per 10,000)	Antibiotic Target Alteration (per 10,000)	Antibiotic Target Replacement (per 10,000)	Antibotic target Protection (per 10,000)	Biosynthesis of alkaloids derived from histidine and purine	Biosynthesis of alkaloids derived from ornithine, lysine and nicotinic acid	Biosynthesis of alkaloids derived from shikimate pathway	Biosynthesis of alkaloids derived from terpenoid and polyketide	Biosynthesis of phenylpropanoids	Biosynthesis of plant hormones	Biosynthesis of terpenoids and steroids	1,1,1-Trichloro-2,2-bis(4-chlorophenyl)ethane (DDT) degradation	1,2-Dichloroethane degradation	1,4-Dichlorobenzene degradation	1- and 2-Methylnaphthalene degradation	2,4-Dichlorobenzoate degradation	3-Chloroacrylic acid degradation	Atrazine degradation	Benzoate degradation via CoA ligation	Benzoate degradation via hydroxylation	Biphenyl degradation	Bisphenol A degradation	Caprolactam degradation	Carbazole degradation	Drug metabolism - cytochrome P450	Drug metabolism - other enzymes	Ethylbenzene degradation	Fluorene degradation	Fluorobenzoate degradation	gamma-Hexachlorocyclohexane degradation	Geraniol degradation	Metabolism of xenobiotics by cytochrome P450	Naphthalene and anthracene degradation	Styrene degradation	Tetrachloroethene degradation	Toluene and xylene degradation	Trinitrotoluene degradation	Secondary metabolites biosynthesis, transport and catabolism	TotalSMclusters
	Altal1	DominantAscomycota					0	60.8805405	50.48630188	137.3524389	52.71363873	97.26037568	126.9582003	83.89635459	7.424456159	6.682010543	27.47048779	57.91075804	9.651793006	30.44027025	2.227336848	78.69923528	11.13668424	0	40.09206326	33.41005271	0	80.92657213	63.10787735	22.27336848	18.5611404	7.424456159	90.57836513	16.33380355	80.92657213	63.10787735	17.07624916	34.15249833	8.166901774	35.63738956	286.5840077	21.53092286
	Aspcam1	DominantAscomycota					0	88.07865629	69.64358869	160.7947562	76.81278165	117.7795985	167.9639492	107.5378943	7.169192954	9.217533798	28.67677181	56.32937321	11.26587464	24.58009013	3.072511266	80.90946333	12.29004506	0	32.7734535	49.16018025	0	80.90946333	61.45022532	27.65260139	18.4350676	5.12085211	94.22367882	22.53174928	74.7644408	73.74027038	16.38672675	20.48340844	16.38672675	28.67677181	323.6378533	35.63738956
	Capse1	DominantAscomycota	229.2383911	62.13787892	45.34385759	4.198505332	5.877907465	73.89369384	59.61877572	130.9933664	69.69518851	110.8405408	211.6046687	115.0390461	4.198505332	15.1146192	41.98505332	89.00831304	10.0764128	30.22923839	3.358804266	136.0315728	58.77907465	3.358804266	38.62624906	78.09219918	9.236711731	73.89369384	31.06893946	24.35133093	47.02325972	14.27491813	93.20681837	28.54983626	69.69518851	103.2832312	43.66445545	21.83222773	28.54983626	5.877907465	345.1171383	14.33838591
	Chagl_1	DominantAscomycota	147.4289824	29.66558792	44.94786048	3.595828839	5.393743258	68.32074793	49.44264653	98.88529306	61.12909026	86.29989213	115.96548	85.40093492	3.595828839	2.696871629	26.06975908	35.05933118	3.595828839	11.68644373	0.89895721	47.64473211	8.090614887	0	26.06975908	16.18122977	0	35.05933118	27.8676735	19.77705861	8.989572096	4.494786048	53.03847537	8.090614887	36.8572456	50.34160374	8.989572096	16.18122977	8.989572096	15.28227256	236.4257461	34.42774372
	Clasph1	DominantAscomycota	235.0403088	47.68933803	53.36664017	5.677302146	6.812762575	160.0999205	85.15953219	157.8289997	87.43045305	104.4623595	211.1956398	110.1396616	3.406381288	7.948223004	35.19927331	73.8049279	6.812762575	22.70920858	7.948223004	120.3588055	30.65743159	2.270920858	38.60565459	59.04394232	5.677302146	66.99216532	37.47019416	35.19927331	26.11558987	14.76098558	90.83683434	26.11558987	70.39854661	77.21130919	35.19927331	18.16736687	19.3028273	5.677302146	292.9487907	20.67601582
	Cocsa1	DominantAscomycota					0	64.48979592	53.06122449	124.0816327	57.14285714	109.3877551	140.4081633	97.95918367	5.714285714	8.163265306	35.91836735	50.6122449	6.530612245	25.30612245	1.632653061	66.12244898	13.06122449	0.816326531	27.75510204	32.65306122	0	58.7755102	51.42857143	21.2244898	14.69387755	4.081632653	84.89795918	17.14285714	58.7755102	67.75510204	17.95918367	22.04081633	10.6122449	28.57142857	293.0612245	47.68933803
	Exoaq1	DominantAscomycota	248.5134929	86.14118006	49.55023632	3.81155664	4.573867968	63.27184022	60.22259491	137.9783504	63.27184022	105.1989633	212.6848605	111.2974539	6.098490624	26.68089648	50.31254764	118.9205672	13.7216039	44.97636835	4.573867968	187.5285867	91.47735935	5.336179296	55.64872694	110.5351426	12.95929258	95.28891599	31.25476445	47.26330233	56.41103827	15.24622656	133.4044824	34.30400976	94.52660467	146.363775	54.12410428	22.10702851	43.45174569	4.573867968	474.157646	18.7755102
	Exoxe1	DominantAscomycota	246.4548419	70.52400091	51.56593615	3.791612952	4.549935543	73.55729127	65.21574278	141.0480018	72.79896868	100.0985819	203.2304542	103.8901949	3.791612952	18.19974217	35.64116175	91.75703344	9.099871085	37.15780693	6.066580723	156.2144536	75.07393645	3.033290362	42.46606506	75.83225904	9.099871085	87.96542049	37.91612952	29.57458103	45.49935543	12.89148404	104.6485175	25.02464548	84.17380754	105.4068401	43.98271024	23.5080003	32.60787139	5.308258133	417.0774247	10.67235859
	Fusgr1	DominantAscomycota	189.9114247	45.78892058	36.03062603	3.753190212	4.503828254	66.80678577	61.55231947	129.1097433	63.8042336	106.590602	146.3744183	98.33358355	11.25957064	11.25957064	30.77615974	57.04849122	11.25957064	32.27743582	3.753190212	81.06890857	11.25957064	1.501276085	35.27998799	30.77615974	0	72.81189011	43.53700646	21.01786519	21.01786519	9.75829455	74.31316619	17.26467497	65.30550968	64.55487164	19.5165891	24.7710554	12.01020868	30.02552169	300.2552169	28.05793585
	Fusox2	DominantAscomycota	186.126449	46.07452371	37.66409478	1.828354116	4.022379054	71.30581051	63.2610524	126.8877756	67.28343146	110.4325886	144.0743043	97.63410977	11.33579552	7.313416463	27.79098256	59.23867335	11.70146634	35.10439902	2.925366585	70.57446886	13.52982046	1.462683293	32.91037408	26.69397009	0	76.79087286	39.12677807	17.91787033	20.11189527	8.410428932	69.84312722	11.33579552	67.28343146	62.89538158	19.0148828	27.05964091	10.23878305	24.13427433	295.4620251	34.52934995
	Pseudest1	DominantAscomycota	128.5484735	21.42474558	38.56454205	5.356186395	6.427423674	71.7728977	53.56186395	94.26888056	63.20299946	79.27155865	143.5457954	77.12908409	1.071237279	6.427423674	28.92340653	28.92340653	5.356186395	8.569898232	4.284949116	58.91805035	16.06855919	0	11.78361007	35.35083021	1.071237279	32.13711837	17.13979646	17.13979646	10.71237279	6.427423674	42.84949116	20.3535083	31.06588109	36.42206749	16.06855919	4.284949116	7.498660953	2.142474558	156.4006427	5.119391524
	Stano2	DominantAscomycota	176.0904685	39.57996769	34.73344103	4.038772213	5.654281099	64.62035541	49.273021	117.1243942	50.88852989	97.73828756	130.0484653	93.69951535	7.269789984	5.654281099	37.15670436	46.04200323	7.269789984	22.61712439	1.615508885	62.19709208	8.885298869	0	28.27140549	29.88691438	0	63.00484653	49.273021	17.77059774	16.15508885	6.462035541	84.00646204	15.34733441	62.19709208	62.19709208	17.77059774	25.84814216	10.50080775	24.23263328	285.1373183	36.42206749
	Uncre1	DominantAscomycota	152.6032316	46.16568351	35.90664273	6.411900487	7.694280585	96.17850731	83.35470633	150.0384714	87.20184663	115.4142088	174.4036933	115.4142088	7.694280585	7.694280585	20.51808156	51.2952039	3.847140292	19.23570146	2.564760195	73.09566556	12.82380097	0	24.36522185	35.90664273	0	53.85996409	38.47140292	26.92998205	14.10618107	7.694280585	57.70710439	23.08284175	50.0128238	44.88330341	19.23570146	12.82380097	10.25904078	19.23570146	189.7922544	13.73182553
	Byssp1	NonDominantAscomycota	259.0965416	72.09642897	67.59040216	5.632533514	6.759040216	91.24704292	79.98197589	150.9518982	85.61450941	129.5482708	210.6567534	119.4097105	3.379520108	13.51808043	49.56629492	88.99402951	7.885546919	31.54218768	4.506026811	148.6988848	59.70485524	2.253013405	56.32533514	60.83136195	6.759040216	69.84341557	34.92170778	30.41568097	28.16266757	16.89760054	109.2711502	24.78314746	66.46389546	93.50005633	42.8072547	25.90965416	38.30122789	4.506026811	376.2532387	33.34188253
	Claca1	NonDominantAscomycota	214.9812012	63.62672322	41.45377422	4.820206305	6.748288827	76.15925962	63.62672322	138.8219416	71.33905331	108.9366625	207.2688711	111.8287863	1.928082522	13.49657765	41.45377422	103.1524149	10.60445387	33.74144413	3.856165044	146.5342717	61.6986407	0.964041261	45.30993927	79.0513834	9.64041261	84.83563097	33.74144413	41.45377422	44.345898	17.3527427	107.00858	35.66952666	80.01542466	110.864745	32.77740287	20.24486648	29.88527909	5.784247566	331.6301938	15.77109384
	Claye1	NonDominantAscomycota	214.4692627	61.2769322	46.45186796	4.941688081	5.930025697	80.05534691	68.19529551	137.3789286	68.19529551	110.693813	200.6325361	109.7054754	1.976675232	15.81340186	42.49851749	98.83376161	10.87171378	40.52184226	3.953350465	127.4955525	59.30025697	0.988337616	34.59181656	83.02035975	9.883376161	83.02035975	31.62680372	31.62680372	45.46353034	15.81340186	94.88041115	34.59181656	79.06700929	103.7754497	32.61514133	17.79007709	28.66179087	6.918363313	335.0464519	9.64041261
	DalEC12_1	NonDominantAscomycota						72.49619619	58.1759599	154.8375548	63.54604851	110.0868164	144.0973776	104.7167278	9.845162445	5.370088606	37.59062025	63.54604851	11.63519198	23.27038396	1.790029535	87.71144724	8.950147677	0.895014768	49.22581223	27.7454578	0	86.81643247	57.28094514	21.48035443	27.7454578	8.05513291	102.9266983	12.53020675	81.44634386	80.5513291	19.69032489	37.59062025	16.11026582	47.43578269	327.575405	51.39355604
	Neofi1	NonDominantAscomycota	246.0119162	52.85412262	57.65904286	4.804920238	5.765904286	79.76167596	68.22986738	185.4699212	74.95675572	147.9915433	187.3918893	135.4987507	8.648856429	6.726888334	54.77609072	74.95675572	11.53180857	36.51739381	1.921968095	96.09840477	12.49279262	0.960984048	41.32231405	41.32231405	0	116.2790698	90.33250048	24.98558524	24.02460119	6.726888334	131.6548145	20.180665	112.4351336	93.21545262	27.86853738	36.51739381	14.41476071	40.36133	475.6871036	44.75073839
	Podan3	NonDominantAscomycota	163.3925198	37.7786173	42.50094447	4.722327163	6.611258028	71.77937287	52.89006422	118.0581791	57.61239139	102.9467321	160.5591235	93.50207782	1.888930865	7.555723461	43.4454099	58.55685682	8.500188893	13.22251606	3.77786173	102.9467321	45.33434076	0.944465433	34.945221	36.83415187	5.666792595	44.38987533	23.61163581	23.61163581	18.88930865	10.38911976	80.27956177	15.11144692	44.38987533	74.61276917	27.38949754	10.38911976	23.61163581	4.722327163	262.5613903	35.55640976
	Pyrsp1	NonDominantAscomycota					0	61.35378459	55.35178393	133.3777926	52.68422808	104.7015672	132.7109036	89.36312104	13.33777926	6.002000667	34.01133711	65.35511837	15.33844615	30.6768923	2.000666889	81.36045348	19.33977993	0.666888963	36.012004	50.68356119	0	78.69289763	60.02000667	23.3411137	28.67622541	12.00400133	90.69689897	23.3411137	75.35845282	76.69223074	16.67222407	31.34378126	12.00400133	33.34444815	328.1093698	23.61163581
	Rhyru1_1	NonDominantAscomycota	22	23	24	25	26	68.49880333	54.46892795	159.2803499	64.3723694	111.4137163	140.2987538	99.03441446	7.427581084	7.427581084	32.1861847	62.72179582	8.252867872	28.05975076	1.650573574	73.45052406	10.72872823	0	34.66204506	31.36089791	0	105.6367088	78.40224478	18.9815961	26.40917719	6.602294297	114.7148634	15.68044896	99.85970125	82.52867872	15.68044896	32.1861847	11.55401502	33.01147149	403.5652389	42.68089363
	Talabor1	NonDominantAscomycota	235.0164204	50.28735632	44.12972085	5.13136289	7.183908046	73.89162562	64.65517241	127.2577997	72.86535304	106.7323481	173.4400657	102.6272578	4.105090312	9.236453202	46.18226601	65.68144499	11.28899836	13.34154351	2.052545156	107.7586207	42.0771757	4.105090312	43.10344828	41.05090312	7.183908046	43.10344828	24.63054187	30.78817734	25.65681445	13.34154351	91.33825944	20.52545156	37.97208539	80.04926108	35.91954023	17.44663383	25.65681445	5.13136289	320.1970443	33.83675827
	Talma1_2	NonDominantAscomycota	246.286896	56.40157924	43.24121075	4.700131604	6.580184245	94.94265839	76.14213198	193.6454221	80.84226358	132.5437112	184.2451589	125.0235007	10.34028953	7.520210566	33.84094755	71.44200038	14.10039481	28.20078962	2.820078962	102.462869	13.16036849	0	55.46155292	32.90092123	0	97.76273736	66.74186877	29.14081594	29.14081594	10.34028953	119.3833427	23.50065802	92.12257943	83.66234255	19.74055274	42.30118443	16.92047377	39.48110547	349.6897913	50.28735632
	Thite2	NonDominantAscomycota	0	0	0	0	0	80.50545195	63.18149394	128.4011006	72.35300112	104.9628044	143.6869459	103.9437481	4.076225415	7.133394477	28.53357791	44.83847957	6.114338123	17.32395801	1.019056354	64.20055029	8.152450831	0	34.64791603	26.4954652	0	43.81942321	35.66697238	21.40018343	15.28584531	4.076225415	57.06715581	13.2477326	41.78131051	63.18149394	10.19056354	25.47640885	7.133394477	27.51452155	237.4401304	20.68057906
	Bjead1_1	NonDominantBasidiomycota	0	0	0	0	0	49.11781813	37.48465068	124.0871195	50.4103923	72.38415304	99.52821043	74.32301428	3.231435404	6.462870807	26.49777031	34.89950236	3.231435404	14.86460286	1.938861242	50.4103923	3.877722484	0	29.08291863	17.44975118	0	89.18761714	63.33613391	14.86460286	12.92574161	3.877722484	90.4801913	9.04801913	83.37103341	45.88638273	7.755444969	21.97376074	5.170296646	25.20519615	232.6633491	21.40018343
	Conol1	NonDominantBasidiomycota	0	0	0	0	0	87.7545552	51.58092176	172.829582	49.57127546	178.1886388	244.5069668	200.2947481	20.09646302	5.359056806	131.9667738	91.1039657	22.10610932	12.05787781	4.019292605	126.607717	22.77599143	5.359056806	81.05573419	31.48445874	0	60.28938907	26.12540193	32.15434084	28.80493033	9.378349411	162.7813505	10.71811361	50.24115756	196.2754555	37.51339764	43.54233655	30.81457663	0	292.0685959	24.55890907
	Leugo1_1	NonDominantBasidiomycota	121.7712177	9.225092251	47.9704797	9.225092251	14.7601476	97.78597786	75.64575646	136.5313653	84.87084871	119.9261993	153.1365314	108.8560886	0	9.225092251	22.1402214	33.2103321	5.535055351	14.7601476	1.84501845	35.05535055	12.91512915	0	11.0701107	18.4501845	0	42.43542435	40.5904059	20.29520295	5.535055351	0	51.66051661	12.91512915	40.5904059	35.05535055	3.6900369	3.6900369	1.84501845	22.1402214	245.3874539	6.028938907
	Phaca1	NonDominantBasidiomycota	0	0	0	0	0	52.37856067	40.18081366	148.5255076	45.20341537	94.71191792	113.3672957	81.79665638	4.305087178	11.48023247	34.44069742	35.15821195	3.587572648	18.65537777	2.152543589	50.94353161	5.022601708	0	29.41809572	15.78531965	0	113.3672957	79.64411279	10.76271795	20.80792136	5.022601708	114.8023247	8.610174356	101.1695487	62.42376408	14.35029059	27.26555213	7.892659826	31.57063931	351.5821195	62.73062731
	Phchr2	NonDominantBasidiomycota	0	0	0	0	0	55.87413616	44.84634613	138.2149684	47.78709013	83.07601823	104.3964123	74.98897221	3.67593001	8.087046023	21.32039406	44.84634613	4.411116012	22.05558006	2.205558006	46.31671813	5.881488016	0	26.46669607	18.37965005	0	98.51492428	71.3130422	14.70372004	18.37965005	4.411116012	91.89825026	9.557418027	92.63343626	47.78709013	9.557418027	20.58520806	6.616674019	38.22967211	252.9039847	17.22034871
	Psicub1_1	NonDominantBasidiomycota	0	0	0	0	0	58.37886386	44.15837138	130.2297732	49.39750019	77.09003817	120.4999626	69.60556845	2.99378789	10.47825762	32.18321982	41.16458349	5.239128808	8.98136367	2.245340918	61.37265175	14.96893945	1.496893945	32.93166679	29.18943193	2.99378789	59.12731083	47.15215927	20.95651523	12.72359853	8.98136367	89.06518973	7.484469725	62.12109872	54.63662899	20.20806826	11.22670459	14.96893945	2.245340918	278.4222738	16.90927805
	Rhoto_IFO0559_1	NonDominantBasidiomycota	161.6656461	23.27005511	41.64115126	6.123698714	7.348438457	86.95652174	73.48438457	123.698714	78.38334354	129.8224127	178.8120024	120.0244948	1.224739743	8.5731782	36.74219228	55.11328843	3.674219228	26.94427434	2.449479486	71.03490508	12.24739743	0	24.49479486	30.61849357	0	40.41641151	22.04531537	25.7195346	12.24739743	2.449479486	51.4390692	17.1463564	41.64115126	62.46172688	18.37109614	19.59583588	8.5731782	30.61849357	99.48771253	2.245340918
	Ricme1	NonDominantBasidiomycota	0	0	0	0	0	39.57365977	30.07598143	112.3891938	34.8248206	61.73490924	82.84086112	62.26255804	5.804136767	2.110595188	23.74419586	36.40776699	5.804136767	8.442380751	1.582946391	43.26720135	5.27648797	0	24.79949346	21.63360068	0	75.98142676	73.87083157	12.13592233	22.68889827	6.85943436	95.50443225	6.331785564	72.28788518	56.45842127	7.387083157	21.10595188	11.60827353	24.27184466	443.4657927	30.61849357
	Serla_varsha1	NonDominantBasidiomycota	0	0	0	0	0	47.80876494	40.56501268	122.4194133	50.70626585	73.88627309	103.5856574	74.61064832	0.724375226	7.243752264	26.07750815	28.97500905	4.346251358	12.31437885	1.448750453	45.63563926	5.795001811	0	26.07750815	18.83375589	0	76.78377399	69.54002173	15.21187975	7.96812749	0	87.64940239	7.96812749	73.88627309	48.53314017	7.243752264	20.28250634	7.96812749	25.35313292	318.2467042	22.16124947
NutrientAcquisition	Genome	Category	IP000560	IPR001223	IPR001204	IPR001905	IPR004737	IPR004762
	Altal1	DominantAscomycota	0	8.90934739	2.969782463	2.969782463	0.742445616	0.742445616
	Aspcam1	DominantAscomycota	0	14.33838591	2.048340844	3.072511266	1.024170422	2.048340844
	Capse1	DominantAscomycota	0	1.679402133	2.519103199	3.358804266	1.679402133	3.358804266
	Chagl_1	DominantAscomycota	0	15.28227256	1.797914419	1.797914419	0	0.89895721
	Clasph1	DominantAscomycota	0	7.948223004	4.541841717	2.270920858	2.270920858	2.270920858
	Cocsa1	DominantAscomycota	0	14.69387755	2.448979592	3.265306122	0.816326531	0.816326531
	Exoaq1	DominantAscomycota	0	3.81155664	6.098490624	4.573867968	1.524622656	2.286933984
	Exoxe1	DominantAscomycota	0	4.549935543	3.033290362	3.791612952	0.75832259	3.033290362
	Fusgr1	DominantAscomycota	0	13.51148476	3.002552169	3.002552169	0.750638042	0.750638042
	Fusox2	DominantAscomycota	0	11.70146634	1.462683293	3.291037408	0.731341646	0.731341646
	Pseudest1	DominantAscomycota	0	10.71237279	1.071237279	2.142474558	2.142474558	3.213711837
	Stano2	DominantAscomycota	0	10.50080775	2.423263328	2.423263328	0.807754443	0.807754443
	Uncre1	DominantAscomycota	0	16.67094127	2.564760195	2.564760195	0	2.564760195
	Byssp1	NonDominantAscomycota	0	12.39157373	1.126506703	4.506026811	1.126506703	3.379520108
	Claca1	NonDominantAscomycota	0	1.928082522	1.928082522	3.856165044	0.964041261	2.892123783
	Claye1	NonDominantAscomycota	0	3.953350465	1.976675232	4.941688081	0.988337616	2.965012848
	DalEC12_1	NonDominantAscomycota	0	14.32023628	1.790029535	2.685044303	0	0.895014768
	Neofi1	NonDominantAscomycota	0	19.21968095	4.804920238	2.882952143	1.921968095	0.960984048
	Podan3	NonDominantAscomycota	0	17.94484322	1.888930865	3.77786173	1.888930865	0.944465433
	Pyrsp1	NonDominantAscomycota	0	9.336445482	4.001333778	2.667555852	0.666888963	0.666888963
	Rhyru1_1	NonDominantAscomycota	0	11.55401502	1.650573574	2.475860361	1.650573574	2.475860361
	Talabor1	NonDominantAscomycota	0	15.39408867	1.026272578	4.105090312	0	2.052545156
	Talma1_2	NonDominantAscomycota	0	24.44068434	0.940026321	3.760105283	0.940026321	1.880052641
	Thite2	NonDominantAscomycota	0	13.2477326	1.019056354	3.057169061	1.019056354	1.019056354
	Bjead1_1	NonDominantBasidiomycota	7.755444969	9.694306211	0	1.292574161	0.646287081	0
	Conol1	NonDominantBasidiomycota	8.038585209	10.04823151	0	1.339764202	0	0
	Leugo1_1	NonDominantBasidiomycota	16.60516605	12.91512915	0	3.6900369	0	0
	Phaca1	NonDominantBasidiomycota	9.327688886	7.175145297	0	1.435029059	0.71751453	0
	Phchr2	NonDominantBasidiomycota	7.351860021	7.351860021	0	1.470372004	0.735186002	0
	Psicub1_1	NonDominantBasidiomycota	6.736022753	13.47204551	0	2.99378789	0.748446973	0
	Rhoto_IFO0559_1	NonDominantBasidiomycota	8.5731782	8.5731782	1.224739743	2.449479486	1.224739743	0
	Ricme1	NonDominantBasidiomycota	7.387083157	7.387083157	0	1.055297594	0.527648797	0
	Serla_varsha1	NonDominantBasidiomycota	10.8656284	5.795001811	0	1.448750453	0.724375226	0
Stress Resistance	Genome	Category	GO:0000148	GO:0005991	IPR014014	GO:0006582
	Altal1	DominantAscomycota	0.742445616	3.712228079	12.62157547	1.484891232
	Aspcam1	DominantAscomycota	1.024170422	7.169192954	20.48340844	1.024170422
	Capse1	DominantAscomycota	0.839701066	5.877907465	20.99252666	0.839701066
	Chagl_1	DominantAscomycota	0.89895721	4.494786048	15.28227256	0.89895721
	Clasph1	DominantAscomycota	1.135460429	5.677302146	26.11558987	1.135460429
	Cocsa1	DominantAscomycota	0.816326531	4.081632653	15.51020408	2.448979592
	Exoaq1	DominantAscomycota	0.762311328	6.098490624	17.53316054	2.286933984
	Exoxe1	DominantAscomycota	0.75832259	5.308258133	18.95806476	0.75832259
	Fusgr1	DominantAscomycota	0.750638042	3.753190212	13.51148476	0.750638042
	Fusox2	DominantAscomycota	0.365670823	4.753720701	9.141770578	1.097012469
	Pseudest1	DominantAscomycota	1.071237279	4.284949116	23.56722014	1.071237279
	Stano2	DominantAscomycota	0.807754443	4.038772213	13.73182553	0.807754443
	Uncre1	DominantAscomycota	1.282380097	6.411900487	24.36522185	0
	Byssp1	NonDominantAscomycota	1.126506703	9.012053622	24.78314746	1.126506703
	Claca1	NonDominantAscomycota	0.964041261	4.820206305	21.20890774	2.892123783
	Claye1	NonDominantAscomycota	0.988337616	4.941688081	22.73176517	2.965012848
	DalEC12_1	NonDominantAscomycota	0.895014768	4.475073839	16.11026582	0.895014768
	Neofi1	NonDominantAscomycota	1.921968095	6.726888334	17.29771286	0.960984048
	Podan3	NonDominantAscomycota	0.944465433	4.722327163	23.61163581	0.944465433
	Pyrsp1	NonDominantAscomycota	0.666888963	3.334444815	12.6708903	2.667555852
	Rhyru1_1	NonDominantAscomycota	0.825286787	4.126433936	17.33102253	0.825286787
	Talabor1	NonDominantAscomycota	1.026272578	7.183908046	24.63054187	4.105090312
	Talma1_2	NonDominantAscomycota	0.940026321	7.520210566	18.80052641	4.700131604
	Thite2	NonDominantAscomycota	1.019056354	5.095281769	18.34301437	1.019056354
	Bjead1_1	NonDominantBasidiomycota	1.292574161	3.877722484	14.21831578	0
	Conol1	NonDominantBasidiomycota	1.339764202	5.359056806	16.07717042	0
	Leugo1_1	NonDominantBasidiomycota	3.6900369	12.91512915	23.98523985	0
	Phaca1	NonDominantBasidiomycota	1.435029059	3.587572648	13.63277606	0
	Phchr2	NonDominantBasidiomycota	1.470372004	3.67593001	15.43890604	0
	Psicub1_1	NonDominantBasidiomycota	1.496893945	3.742234863	18.71117431	0
	Rhoto_IFO0559_1	NonDominantBasidiomycota	1.224739743	3.674219228	18.37109614	0
	Ricme1	NonDominantBasidiomycota	1.055297594	3.165892782	8.442380751	0
	Serla_varsha1	NonDominantBasidiomycota	1.448750453	4.346251358	11.59000362	0
MEROPS	Genome	Category	AA	AC	AD	AE	AF	CA	CD	CE	CF	CL	CM	CN	CO	CP	GA	GB	I-	Kazal	Kunitz 1	Kunitz 2	ID	IH	II	IL	IT	IV	IX	JA	JB	JC	JE	JM	M-	zincin	MC	MD	ME	MF	MG	MH	MJ	MM	MO	MP	MQ	MT	NA
	Altal1	DominantAscomycota	11.13668424	8.166901774	20.78847724	2.969782463	0.742445616	1.484891232	0	0.742445616	1.484891232	3.712228079	1.484891232	0	3.712228079	2.969782463	12.62157547	5.197119311	0	3.712228079	17.81869478	0	8.90934739	0	0	2.969782463	2.969782463	16.33380355	6.682010543	0	0.742445616	9.651793006	115.8215161	8.90934739	2.227336848	0.742445616	2.227336848	0	9.651793006	0	0	0	0	0	2.969782463	0	0	0	0
	Aspcam1	DominantAscomycota	7.169192954	1.024170422	4.096681688	0	0	24.58009013	3.072511266	1.024170422	1.024170422	0	0	0	1.024170422	0	2.048340844	0	7.169192954	0	0	0	0	2.048340844	0	0	0	1.024170422	0	0	0	1.024170422	1.024170422	0	11.26587464	13.31421549	1.024170422	0	0	0	10.24170422	17.41089717	9.217533798	0	0	3.072511266	0	1.024170422	0
	Capse1	DominantAscomycota	13.43521706	0.839701066	10.0764128	20.15282559	2.519103199	0	0.839701066	0	0	0	4.198505332	0	0.839701066	3.358804266	2.519103199	10.91611386	0	0.839701066	6.717608531	0	17.63372239	20.99252666	0	2.519103199	0.839701066	0.839701066	17.63372239	2.519103199	0	0	5.877907465	135.1918717	7.557309598	1.679402133	2.519103199	0	0.839701066	0.839701066	6.717608531	0.839701066	0	0	5.038206399	0	0	0	0
	Chagl_1	DominantAscomycota	13.48435814	0	1.797914419	0	0	12.58540093	1.797914419	0	0.89895721	0	0	0	0	0	3.595828839	0	3.595828839	0	0	0	0	0	0	0	0	0	0	0	0	0.89895721	0.89895721	0	2.696871629	8.090614887	2.696871629	0	1.797914419	0	5.393743258	14.38331535	5.393743258	0	0	2.696871629	0	0	0
	Clasph1	DominantAscomycota	12.49006472	0	9.083683434	0	0	24.98012944	2.270920858	2.270920858	0	0	0	0	0	1.135460429	2.270920858	0	5.677302146	0	0	0	0	0	0	0	0	0	0	0	0	1.135460429	2.270920858	0	2.270920858	15.89644601	3.406381288	0	1.135460429	0	9.083683434	23.84466901	18.16736687	0	0	4.541841717	0	0	0
	Cocsa1	DominantAscomycota	17.95918367	0	8.163265306	0	0	22.04081633	3.265306122	0.816326531	0.816326531	0	0	0	0	0.816326531	2.448979592	0	4.081632653	0	0	0	0	0	0	0	0	0	0	0	0	0.816326531	1.632653061	0	4.897959184	8.979591837	5.714285714	0	0.816326531	0	4.897959184	17.14285714	8.979591837	0	0.816326531	2.448979592	0	0	0
	Exoaq1	DominantAscomycota	9.147735935	2.286933984	9.910047263	0	0	18.29547187	2.286933984	0.762311328	0	0	0	0	0	0	0.762311328	0	3.81155664	0	0	0	0	0	0	0	0	0.762311328	0	0	0	0.762311328	3.049245312	0	3.049245312	12.19698125	2.286933984	0	1.524622656	0	4.573867968	19.82009453	28.20551913	0	0	2.286933984	0	0	0
	Exoxe1	DominantAscomycota	7.583225904	0.75832259	11.37483886	0	0	22.74967771	3.791612952	3.791612952	0	0	0	0	0	0	0.75832259	0	3.791612952	0	0	0	0	0	0	0	0	0	0	0	0	0.75832259	3.033290362	0	2.274967771	11.37483886	0.75832259	0	0.75832259	0	6.824903314	20.47470994	18.19974217	0	0	2.274967771	0	0	0
	Fusgr1	DominantAscomycota	13.51148476	0	2.251914127	0	0	12.76084672	3.002552169	0.750638042	0.750638042	0	0	0	0	0.750638042	0.750638042	0	2.251914127	0	0	0	0	0	0	0	0	0	0	0	0	1.501276085	1.501276085	0	0.750638042	12.76084672	3.753190212	0	0.750638042	0	6.755742381	21.76850323	12.76084672	0	0	3.002552169	0	0	0
	Fusox2	DominantAscomycota	9.507441401	0	4.753720701	0	0	15.35817457	3.291037408	1.828354116	0.731341646	0	0	0	0.365670823	0.365670823	1.097012469	0	3.291037408	0	0	0	0	0	0	0	0	0	0	0	0	0.731341646	0.731341646	0	2.925366585	8.410428932	2.194024939	0	5.85073317	0	9.507441401	16.45518704	11.33579552	0	0	1.828354116	0	0	0
	Pseudest1	DominantAscomycota	11.78361007	1.071237279	4.284949116	0	0	21.42474558	4.284949116	1.071237279	1.071237279	0	0	0	0	1.071237279	1.071237279	0	3.213711837	0	0	0	0	0	0	0	0	0	0	0	0	2.142474558	0	0	2.142474558	13.92608463	1.071237279	0	1.071237279	0	6.427423674	9.641135512	6.427423674	0	0	3.213711837	0	0	0
	Stano2	DominantAscomycota	0	1.615508885	0	9.693053312	107.4313409	5.654281099	2.423263328	0	1.615508885	0	0	4.038772213	0.807754443	0	8.077544426	0.807754443	0	0	0	0	0	0	0	0	0.807754443	0	1.304934479	0	7.829606875	86.77814287	4.567270677	1.957401719	0	1.304934479	0	0	3.262336198	0.65246724	0	6.524672396	0.65246724	0	0	0	0	0	0
	Uncre1	DominantAscomycota	6.411900487	0	5.12952039	0	0	21.80046166	2.564760195	0	0	0	1.282380097	0	0	0	0	0	3.847140292	0	0	0	0	0	0	0	0	1.282380097	0	0	0	2.564760195	1.282380097	0	2.564760195	17.95332136	3.847140292	0	1.282380097	0	8.976660682	14.10618107	7.694280585	0	0	5.12952039	0	0	0
	Byssp1	NonDominantAscomycota	9.012053622	0	6.759040216	0	0	27.03616087	2.253013405	0	1.126506703	0	0	0	0	0	7.885546919	0	5.632533514	0	0	0	0	0	0	0	0	0	0	0	0	0	1.126506703	0	4.506026811	12.39157373	1.126506703	0	1.126506703	0	9.012053622	18.02410724	11.26506703	0	0	2.253013405	0	1.126506703	0
	Claca1	NonDominantAscomycota	11.56849513	0.964041261	6.748288827	0	0	22.172949	2.892123783	0	0	0	0	0	0	0	0	0	3.856165044	0	0	0	0	0	0	0	0	0	0	0	0	0.964041261	2.892123783	0	1.928082522	10.60445387	0	0	0.964041261	0	6.748288827	16.38870144	23.13699026	0	0	3.856165044	0	1.928082522	0
	Claye1	NonDominantAscomycota	10.87171378	0.988337616	7.906700929	0	0	26.68511564	3.953350465	0	0.988337616	0	0	0	0	0	0	0	3.953350465	0	0	0	0	0	0	0	0	0	0	0	0	1.976675232	2.965012848	0	1.976675232	11.86005139	0	0	0.988337616	0	6.918363313	15.81340186	21.74342755	0	0	2.965012848	0	0.988337616	0
	DalEC12_1	NonDominantAscomycota	13.42522152	0	3.580059071	0	0	19.69032489	3.580059071	0.895014768	0.895014768	0	0	0	0	0.895014768	4.475073839	0	3.580059071	0	0	0	0	0	0	0	0	0.895014768	0	0	0	1.790029535	5.370088606	0	3.580059071	15.21525105	4.475073839	0	1.790029535	0	7.160118142	20.58533966	16.11026582	0	0	2.685044303	0	0.895014768	0
	Neofi1	NonDominantAscomycota	6.726888334	0	2.882952143	0	0	49.97117048	2.882952143	0.960984048	0.960984048	0	0	0	0	0	2.882952143	0	5.765904286	0	0	0	0	0.960984048	0	0	0	0	0	0	0	0.960984048	0.960984048	0	14.41476071	16.33672881	0.960984048	0	0.960984048	0	7.687872381	21.14164905	5.765904286	0	0	2.882952143	0	0	0
	Podan3	NonDominantAscomycota	19.83377408	0	1.888930865	0	0	17.00037779	2.833396298	0.944465433	0.944465433	0.944465433	0	0	0	0.944465433	3.77786173	0	2.833396298	0	0	0	0	0	0	0	0	0	0	0	0	1.888930865	3.77786173	0	3.77786173	13.22251606	3.77786173	0	1.888930865	0	6.611258028	17.94484322	9.444654326	0	0	3.77786173	0	0	0
	Pyrsp1	NonDominantAscomycota	13.33777926	0	6.66888963	0	0	18.67289096	2.667555852	0.666888963	1.333777926	0	0	0	0	0.666888963	1.333777926	0	2.667555852	0	0	0	0	0	0	0	0	0	0	0	0	0.666888963	2.000666889	0	3.334444815	13.33777926	4.668222741	0	0.666888963	0	3.334444815	21.34044682	7.335778593	0	0	2.000666889	0	0	0
	Rhyru1_1	NonDominantAscomycota	12.37930181	0	6.602294297	0	0	18.15630932	2.475860361	0.825286787	3.301147149	0	0	0	0	0.825286787	1.650573574	0	4.126433936	0	0	0	0	0	0	0	0	0.825286787	0	0	0	0	3.301147149	0	3.301147149	15.68044896	3.301147149	0	1.650573574	0	4.126433936	16.50573574	14.85516217	0	0	1.650573574	0	0	0
	Talabor1	NonDominantAscomycota	12.31527094	0	7.183908046	0	0	22.57799672	4.105090312	1.026272578	1.026272578	0	0	0	0	0	6.157635468	0	5.13136289	0	0	0	0	0	0	0	0	0	0	0	0	0	4.105090312	0	6.157635468	7.183908046	1.026272578	0	1.026272578	0	5.13136289	9.236453202	7.183908046	0	0	3.078817734	0	1.026272578	0
	Talma1_2	NonDominantAscomycota	35.72100019	1.880052641	9.400263207	0	0	28.20078962	3.760105283	0.940026321	0.940026321	0	0	0	0	0	8.460236887	0	4.700131604	0	0	0	0	0	0	0	0	0	0	0	0	0	3.760105283	0	4.700131604	11.28031585	0.940026321	0	0.940026321	0	9.400263207	12.22034217	10.34028953	0.940026321	0	2.820078962	0	0.940026321	0
	Thite2	NonDominantAscomycota	26.4954652	0	3.057169061	0	0	15.28584531	3.057169061	1.019056354	1.019056354	0	0	0	0	0	4.076225415	0	5.095281769	0	0	0	0	0	0	0	0	0	0	0	0	2.038112708	4.076225415	0	1.019056354	9.171507184	2.038112708	0	1.019056354	0	8.152450831	11.20961989	9.171507184	0	0	4.076225415	0	0	0
	Bjead1_1	NonDominantBasidiomycota	37.48465068	0	1.292574161	0	0	10.34059329	9.694306211	1.292574161	0	0	0	0	0	0	0	0	5.816583726	0	0	0	0	0	0	0	0	0	0	0	0	0.646287081	2.585148323	0	1.938861242	10.98688037	0.646287081	0	0.646287081	0.646287081	5.170296646	12.92574161	6.462870807	0.646287081	0	3.877722484	0	0	0
	Conol1	NonDominantBasidiomycota	28.13504823	0	0.669882101	0	0	14.06752412	4.019292605	0.669882101	0	0	0	0	0	0	9.378349411	0	1.339764202	0	0	0	0	0	0	0	0	0	0	0	0	0	1.339764202	0	3.349410504	11.38799571	0	0	0.669882101	0	4.689174705	14.06752412	9.378349411	0.669882101	0	4.019292605	0	0	0.669882101
	Leugo1_1	NonDominantBasidiomycota	22.1402214	0	1.84501845	0	0	23.98523985	7.380073801	0	0	0	0	0	0	0	0	0	1.84501845	0	0	0	0	0	0	0	0	0	0	0	0	0	7.380073801	0	1.84501845	16.60516605	1.84501845	0	1.84501845	3.6900369	7.380073801	25.8302583	5.535055351	0	0	3.6900369	0	0	0
	Phaca1	NonDominantBasidiomycota	49.50850255	0	0.71751453	0	0	12.197747	5.022601708	3.587572648	0	0	0	0	0	0	24.39549401	0	2.870058119	0	0	0	0	0	0	0	0	0	0	0	0	0.71751453	1.435029059	0	2.152543589	10.76271795	0.71751453	0	0.71751453	0.71751453	5.740116237	10.04520342	7.892659826	0.71751453	0	4.305087178	0	0	0
	Phchr2	NonDominantBasidiomycota	45.58153213	0	1.470372004	0	0	11.76297603	2.205558006	1.470372004	0	0	0	0	0	0	8.087046023	0	3.67593001	0	0	0	0	0	0	0	0	0	0	0	0.735186002	0.735186002	2.940744008	0	2.205558006	6.616674019	0.735186002	0	0.735186002	0.735186002	6.616674019	11.02779003	7.351860021	0	0	4.411116012	0	0	0
	Psicub1_1	NonDominantBasidiomycota	20.95651523	0	0.748446973	0	0	11.97515156	5.98757578	1.496893945	0	0	0	0	0	0	0.748446973	0	2.99378789	0	0	0.748446973	0	0	0	0	0	0	0	0	0	0.748446973	4.490681835	0	1.496893945	22.45340918	0.748446973	0	0.748446973	0.748446973	6.736022753	15.71738642	7.484469725	0	0	3.742234863	0	0	0.748446973
	Rhoto_IFO0559_1	NonDominantBasidiomycota	13.47213717	0	2.449479486	0	0	18.37109614	2.449479486	0	1.224739743	0	0	0	0	0	0	0	2.449479486	0	0	0	0	0	0	0	0	1.224739743	0	0	0	0	3.674219228	0	2.449479486	7.348438457	0	0	0	1.224739743	8.5731782	13.47213717	17.1463564	1.224739743	0	6.123698714	0	0	0
	Ricme1	NonDominantBasidiomycota	26.91008864	0	0.527648797	0	0	12.66357113	5.27648797	2.110595188	0	0	0	0	0	0	3.693541579	0	1.582946391	0	0	0	0	0	0	0	0	0	0	0	0	0.527648797	2.638243985	0	0.527648797	10.02532714	0	0	0.527648797	0.527648797	5.804136767	13.19121992	6.85943436	0.527648797	0	2.638243985	0	0	0
	Serla_varsha1	NonDominantBasidiomycota	26.80188338	0	0.724375226	0	0	15.21187975	1.448750453	2.173125679	0	0	0	0	0	0	0	0	1.448750453	0	0	0	0	0	0	0	0	0.724375226	0	0	0	0.724375226	2.897500905	0	2.897500905	10.14125317	0	0	0.724375226	0	8.692502716	11.59000362	10.8656284	0.724375226	0.724375226	3.621876132	0	0	0
SM clusters	Genome	Category	DMAT	HYBRID	NRPS	MRPS-LIKE	PKS	PKS-LIKE	TC	TOTAL
	Altal1	DominantAscomycota	0.742445616	0.742445616	3.712228079	5.197119311	6.682010543	2.227336848	2.227336848	21.53092286
	Aspcam1	DominantAscomycota	3.712228079	3.712228079	8.166901774	8.166901774	8.90934739	1.484891232	1.484891232	35.63738956
	Capse1	DominantAscomycota	0	0	4.096681688	5.12085211	3.072511266	2.048340844	0	14.33838591
	Chagl_1	DominantAscomycota	0.839701066	2.519103199	8.397010664	2.519103199	14.27491813	3.358804266	2.519103199	34.42774372
	Clasph1	DominantAscomycota	0	0.89895721	3.595828839	8.090614887	4.494786048	2.696871629	0.89895721	20.67601582
	Cocsa1	DominantAscomycota	3.406381288	0	12.49006472	6.812762575	14.76098558	4.541841717	5.677302146	47.68933803
	Exoaq1	DominantAscomycota	0	0	3.265306122	6.530612245	4.081632653	4.081632653	0.816326531	18.7755102
	Exoxe1	DominantAscomycota	0	0	1.524622656	3.049245312	3.81155664	2.286933984	0	10.67235859
	Fusgr1	DominantAscomycota	0	0.75832259	6.824903314	8.341548495	6.066580723	2.274967771	3.791612952	28.05793585
	Fusox2	DominantAscomycota	2.251914127	1.501276085	6.755742381	10.50893259	7.506380423	0.750638042	5.254466296	34.52934995
	Pseudest1	DominantAscomycota	0	0	1.097012469	0.731341646	2.559695762	0.731341646	0	5.119391524
	Stano2	DominantAscomycota	2.142474558	1.071237279	9.641135512	6.427423674	13.92608463	1.071237279	2.142474558	36.42206749
	Uncre1	DominantAscomycota	2.423263328	1.615508885	3.231017771	1.615508885	3.231017771	1.615508885	0	13.73182553
	Byssp1	NonDominantAscomycota	2.564760195	1.282380097	3.847140292	12.82380097	6.411900487	2.564760195	3.847140292	33.34188253
	Claca1	NonDominantAscomycota	0	0	3.379520108	4.506026811	4.506026811	2.253013405	1.126506703	15.77109384
	Claye1	NonDominantAscomycota	0	0	0.964041261	3.856165044	1.928082522	1.928082522	0.964041261	9.64041261
	DalEC12_1	NonDominantAscomycota	1.976675232	0.988337616	5.930025697	10.87171378	22.73176517	2.965012848	5.930025697	51.39355604
	Neofi1	NonDominantAscomycota	6.265103374	0.895014768	12.53020675	8.950147677	13.42522152	1.790029535	0.895014768	44.75073839
	Podan3	NonDominantAscomycota	2.882952143	1.921968095	5.765904286	6.726888334	13.45377667	2.882952143	1.921968095	35.55640976
	Pyrsp1	NonDominantAscomycota	0	0	5.666792595	7.555723461	6.611258028	2.833396298	0.944465433	23.61163581
	Rhyru1_1	NonDominantAscomycota	0.666888963	3.334444815	7.335778593	6.66888963	18.67289096	2.667555852	3.334444815	42.68089363
	Talabor1	NonDominantAscomycota	1.650573574	2.475860361	6.602294297	6.602294297	13.20458859	1.650573574	1.650573574	33.83675827
	Talma1_2	NonDominantAscomycota	1.026272578	2.052545156	8.210180624	13.34154351	18.4729064	5.13136289	2.052545156	50.28735632
	Thite2	NonDominantAscomycota	0	0.940026321	2.820078962	1.880052641	12.22034217	1.880052641	0.940026321	20.68057906
	Bjead1_1	NonDominantBasidiomycota	0	0	0	14.26678895	3.057169061	0	4.076225415	21.40018343
	Conol1	NonDominantBasidiomycota	0	1.938861242	0.646287081	8.401732049	1.938861242	0	11.63316745	24.55890907
	Leugo1_1	NonDominantBasidiomycota	1.339764202	0	0	1.339764202	0.669882101	0	2.679528403	6.028938907
	Phaca1	NonDominantBasidiomycota	0	0	12.91512915	40.5904059	3.6900369	0	5.535055351	62.73062731
	Phchr2	NonDominantBasidiomycota	0	0	0.71751453	13.63277606	1.435029059	0	1.435029059	17.22034871
	Psicub1_1	NonDominantBasidiomycota	0	1.470372004	0.735186002	4.411116012	1.470372004	0	8.822232025	16.90927805
	Rhoto_IFO0559_1	NonDominantBasidiomycota	0	0	0.748446973	0.748446973	0.748446973	0	0	2.245340918
	Ricme1	NonDominantBasidiomycota	1.224739743	0	2.449479486	11.02265769	2.449479486	1.224739743	12.24739743	30.61849357
	Serla_varsha1	NonDominantBasidiomycota	1.055297594	1.055297594	4.221190376	7.914731954	3.693541579	0.527648797	3.693541579	22.16124947
[truncated: 204 more columns]
